# Supplementary material for: Protease-controlled secretion and display of intercellular signals
Source: Nat Commun. 2022 Feb 17;13:912. doi: 10.1038/s41467-022-28623-y (PMC8854555; doi:10.1038/s41467-022-28623-y)
Supplement: Supplementary file 6 — Supplementary Data 2 [file 41467_2022_28623_MOESM6_ESM.xlsx]

## Sheet: Supplementary Data 2
Figure 1	Plate (wells)	Assay length (hours)	Transfected plasmid (ng / well)
			CMVTO-SEAP-26Sfur-3TM-tevs-AAMP	CMVTO-SEAP-26Sfur-3TM-tevs-KKMP	CMVTO-SEAP-26Sfur-3TM-hcvs-KKMP	CMVTO-SEAP-26Sfur-3TM-hcvs-KKMP (GS)	CMVTO-SEAP-26Sfur-B2AD-hcvs-KKMP	CMVTO-SEAP -26Sfur-B2AD-hcvs-KKMP (GS)	CMVTO-GFP-ECL-3TM-tevs-KKMP V3	CMVTO-GFP-ECL-3TM-hcvs-KKMP	CMVTO-TEVP	CMVTO-HCVP	CMVTO-g0	CMVTO-H2b-mCherry
1c	96	48	40 ng	40 ng	/	/	/	/	/	/	/	/	156	4 ng
1d	96	48	/	40 ng	40 ng	/	/	/	/	/	0 - 60 ng	0 - 60 ng	96 - 156 ng	4 ng
1e	96	48	/	/	40 ng	40 ng	40 ng	40 ng	/	/	/	0 - 60 ng	96 - 156 ng	4 ng
1f	96	48	/	40 ng	/	/	/	/	/	/	60 ng	/	96 ng	4 ng
1h	24	48	/	/	/	/	/	/	50 ng	50 ng	150 ng	150 ng	290 ng	10 ng
Figure 2	Plate (wells)	Assay length (hours)	Transfected plasmid (ng / well)
			CMVTO-SEAP-26Sfur-3TM-tevs-KKMP	CMVTO-GFP-26Sfur-3TM-hcvs-KKMP	CMVTO-SEAP-26sFur-B2AD-hcvs-tevs-KKMP	CMVTO-p450-hcvs-B2AD2-26Sfur-SEAP-26sFur-B2AD-tevs-KKMP	CMVTO-SEAP-26SFur-B2AD-tvmvs-KKMP	CMVTO-nTVMVP-AP4-tevs-P3-tevs-cTVMVPmut	CMVTO-nTVMVPmut-tevs-AP4-tevs-P3-cTVMVP	CMVTO-TEVP	CMVTO-HCVP	CMVTO-g0	CMVTO-H2b-mCherry	CMVTO-Gbp6-TM-Che
2a, b	24	48	100 ng	100 ng	/	/	/	/	/	0 - 125 ng	0 - 125 ng	25 - 275 ng	10 ng	25 ng
2c	96	48	/	/	30 ng	/	/	/	/	0 - 60 ng	0 - 60 ng	106 ng	4 ng	/
2d	96	48	/	/	/	30 ng	/	/	/	0 - 60 ng	0 - 60 ng	106 ng	4 ng	/
2e, f	96	48	/	/	/	/	30 ng	40 ng	40 ng	0 - 30 ng	-	50 - 86 ng	4 ng	/
Figure 3	Plate (wells)	Assay length (hours)	Transfected plasmid (ng / well)
			CMVTO-IL12-26Sfur-B2AD-tvmvs-KKMP	CMVTO-TVMVP	CMVTO-mCherry-Kir2.1-HA-tevs-RXR	CMVTO-GFP-Kir2.1-HA-tevs-RXR-v2	CMVTO-TEVP	pCAGGS-ASAP3	CMVTO-g0	CMVTO-H2b-mCherry	CMVTO-BFP
3a, b	96	48	30 ng	70 ng	/	/	/	/	26 - 96 ng	4 ng	/
3c, d, e	96	48	/	/	20 ng	/	8 ng	40 ng	92 - 100 ng	/	40 ng
3f	24	48	/	/	/	100 ng	100 ng	/	200 - 300 ng	/	100 ng
Figure 4	Plate (wells)	Assay length (hours)	Transfected plasmid (ng / well)
			CMVTO-SEAP-26SFur-B2AD-tvmvs-KKMP	CMVTO-nTVMVP-AP4-tevs-P3-tevs-cTVMVPmut	CMVTO-nTVMVPmut-tevs-AP4-tevs-P3-cTVMVP	CMTO-P3-cTVMVP	CMVTO-nTVMVp-AP4-tevs-P3-tevs-cTVMVPmut-CAAX	CMVTO-p450-P3-cTVMVP	CMVTO-Fyn-nTVMVpmut-tevs-AP4-tevs-P3-cTVMVp	CMVTO-p450-nTVMVp-AP4	CMVTO-RBDK65E-nTEVp	CMVTO-RBDK65E-cTEVp	CMVTO-HRAS-G12V	CMVTO-KRAS	CMVTO-KRAS-G12V	CMVTO-RBDK65E-R89L-nTEVp	CMVTO-RBDK65E-R89L-cTEVp	CMVTO-g0	CMVTO-H2b-mCherry
4b, c	96	48	30 ng	20 ng	20 ng	20 ng	40 ng	0.8 ng	/	/	10 ng	10 ng	0 - 20 ng	/	/	/	/	86 - 106 ng	4 ng
4 d, e	96	48	30 ng	/	/	/	/	/	60 ng	0.8 ng	10 ng	10 ng	/	0 - 20 ng	0 - 20 ng	10 ng	10 ng	65.2 - 85.2 ng	4 ng
Figure 5	Plate (wells)	Assay length (hours)	Transfected plasmid (ng / well)
			CMVTO-SEAP-26SFur-B2AD-tvmvs-KKMP	CMVTO-p450-nTVMVp-AP4	CMVTO-Fyn-nTVMVpmut-tevs-AP4-tevs-P3-cTVMVp	CMVTO-FKBP-GpA-nTEVp	CMVTO-FRB-CD28-cTEVp	CMVTO-IL12-26Sfur-B2AD-tvmvs-KKMP	CMVTO-KRAS-G12V	CMVTO-RBDK65E-nTEVp	CMVTO-RBDK65E-cTEVp	CMVTO-p450-nTVMVp-hcvs-AP4	CMVTO-p450-Ns4A-tv-HCVp-P3	pCAGGS-ASAP3	CMVTO-mCherry-Kir2.1-HA-tvmvs-RXR-V2	CMVTO-g0	CMVTO-H2b-mCherry
5b	96	48	30 ng	0.8 ng	60 ng	10 ng	10 ng	/	/	/	/	/	/	/	/	85.2 ng	4 ng
5c	96	48	/	0.8 ng	60 ng	/	/	30 ng	0 - 20 ng	10 ng	10 ng	/	/	/	/	65.2 - 85.2 ng	4 ng
5d	96	48	/	0.8 ng	60 ng	10 ng	10 ng	30 ng	/	/	/	/	/	/	/	85.2 ng	4 ng
5e	96	48	/	0.8 ng	60 ng	10 ng	10 ng	/	/	/	/	/	/	40 ng	20 ng	77.2 ng	/
5f, g	96	48	30 ng	/	60 ng	/	/	/	0 - 20 ng	10 ng	10 ng	0.8 ng	40 ng	/	/	25.2 - 85.2 ng	4 ng
Fig. S1	Plate (wells)	Assay length (hours)	Transfected plasmid (ng / well)
			CMVTO-SEAP-26SFur-B2AD-tvmvs-KKMP	CMVTO-TVMVP	CMVTO-g0	CMVTO-H2b-mCherry
S1	96	48	30 ng	70 ng	96 - 166 ng	4 ng
Fig. S2	Plate (wells)	Assay length (hours)	Transfected plasmid (ng / well)
			CMVTO-p450-hcvs-B2AD2-26Sfur-SEAP	CMVTO-HCVp	CMVTO-g0	CMVTO-H2b-mCherry
S2	96	48	30 ng	70 ng	96 - 166 ng	4 ng
Fig. S3	Plate (wells)	Assay length (hours)	Transfected plasmid (ng / well)
			CMVTO-SEAP-26Sfur-B2AD-tevs-KKMP	CMVTO-SEAP-26Sfur-3TM-tevs-KKMP	CMVTO-p450-FKBP-nTEVp	CMVTO-p450-FRB-cTEVp	CMVTO-g0	CMVTO-H2b-mCherry	CMVTO-TEVP
S3a	96	48	40 ng	40 ng	/	/	96 - 156 ng	4 ng	0 - 60 ng
S3b	96	48	30 ng	/	10 ng	10 ng	146 ng	4 ng	/
S3c	96	48	/	30 ng	10 ng	10 ng	146 ng	4 ng	/
Fig. S4	Plate (wells)	Assay length (hours)	Transfected plasmid (ng / well)
			CMVTO-SEAP	CMVTO-SEAP-26sfur-3TM-tevs-KKMP	CMVTO-Furin	CMVTO-p450-FKBP-nTEVp	CMVTO-p450-FRB-cTEVp	CMVTO-g0	CMVTO-H2b-mCherry
S4b	96	48 + up to 6 hours	8 ng	/	/	/	/	130 ng	4 ng
S4c	96	48 + up to 6 hours	/	8 ng	/	10 ng	10 ng	110 ng	4 ng
S4d	96	48 + up to 6 hours	/	8 ng	40 ng	10 ng	10 ng	70 ng	4 ng
Fig. S5	Plate (wells)	Assay length (hours)	Transfected plasmid (ng / well)
			CMVTO-GFP-ECL-3TM-tevs-KKMP V3	CMVTO-GFP-ECL-3TM-hcvs-KKMP	CMVTO-TEVP	CMVTO-HCVP	CMVTO-g0	CMVTO-H2b-mCherry
S5	24	48	50 ng	50 ng	150 ng	150 ng	290 ng	10 ng
Fig. S6	Plate (wells)	Assay length (hours)	Transfected plasmid (ng / well)
			CMVTO-SEAP-26Sfur-B2AD-SpyTag-tvmvs-KKMP	CMVTO-p450-hcvs-SpyCatcher	CMVTO-HCVP	CMVTO-TVMVP	CMVTO-g0	CMVTO-H2b-mCherry
S6	96	48	10 ng	60 ng	60 ng	10 ng	56 - 126 ng	4 ng
Fig. S7	Plate (wells)	Assay length (hours)	Transfected plasmid (ng / well)
			CMVTO-GFP-Kir2.1-HA-tevs-RXR-v2	CMVTO-GFP-Kir2.1-HA-tevs-KKYL	CMVTO-TEVP	CMVTO-g0	CMVTO-BFP
S7c	96	48	20 ng	20 ng	8 ng	132 - 140 ng	40 ng
Fig. S8	Plate (wells)	Assay length (hours)	Transfected plasmid (ng / well)
			CMVTO-RBDK65E-nTEVp	CMVTO-RBDK65E-cTEVp	CMVTO-HRAS-G12V	CMVTO-SEAP-26Sfur-B2AD-tevs-KKMP	CMVTO-g0	CMVTO-H2b-mCherry
S8b	96	48	0 - 60 ng	0 - 60 ng	0 - 20 ng	30 ng	86 - 166 ng	4 ng
Fig. S9	Plate (wells)	Assay length (hours)	Transfected plasmid (ng / well)
			CMVTO-RBDK65E-nTEVp	CMVTO-RBDK65E-cTEVp	CMVTO-RBDK65E-R89L-nTEVp	CMVTO-RBDK65E-R89L-cTEVp	CMVTO-HRAS-G12V	CMVTO-KRAS-G12V	CMVTO-KRAS-G12C	CMVTO-KRAS-G12D	CMVTO-SEAP-26Sfur-B2AD-tvmvs-KKMP	CMVTO-nTVMVp-AP4-tevs-P3-tevs-cTVMVPmut-CAAX	CMVTO-p450-P3-cTVMVP	CMVTO-Fyn-nTVMVpmut-tevs-AP4-tevs-P3-cTVMVp	CMVTO-Lyn-nTVMVpmut-tevs-AP4-tevs-P3-cTVMVp	CMVTO-p450-nTVMVp-AP4	CMVTO-g0	CMVTO-H2b-mCherry
S9b	96	48	10 ng	10 ng	/	/	0 - 20 ng	/	/	/	30 ng	40 ng	0.8 - 10 ng	/	/	/	75.2 - 105.2 ng	4 ng
S9c	96	48	0 - 10 ng	0 - 10 ng	0 - 10 ng	0 - 10 ng	0 - 20 ng	0 - 20 ng	/	/	30 ng	40 ng	0.8 ng	/	/	/	105.2 ng	4 ng
S9d	96	48	10 ng	10 ng	/	/	/	0 - 20 ng	/	/	30 ng	0 - 40 ng	0 - 0.8 ng	0 - 40 ng	0 - 40 ng	0 - 0.8 ng	85.2 - 105.2 ng	4 ng
S9e	96	48	10 ng	10 ng	/	/	/	0 - 20 ng	/	/	30 ng	/	/	40 - 80 ng	/	0.8 ng	65.2 - 105.2 ng	4 ng
S9f	96	48	0 - 10 ng	0 - 10 ng	0 - 10 ng	0 - 10 ng	/	0 - 20 ng	0 - 20 ng	0 - 20 ng	30 ng	/	/	60 ng	/	0.8 ng	65.2 - 85.2 ng	4 ng
Fig. S10	Plate (wells)	Assay length (hours)	Transfected plasmid (ng / well)
			CMVTO-SEAP	CMVTO-HA-RR-GFP	CMVTO-Gbp6-TM-Che	CMVTO-g0	CMVTO-H2b-Che	CMVTO-SEAP-26Sfur-3TM-tevs-KKMP	CMVTO-GFP-26Sfur-3TM-hcvs-KKMP	CMVTO-TEVP	CMVTO-HCVP
S10b	24	48	100 ng	100 ng	25 ng	/	10 ng	/	/	/	/
S10c	24	48	/	/	25 ng	25 - 275 ng	10 ng	100 ng	100 ng	0 - 125 ng	0 - 125 ng
Fig. S11	Plate (wells)	Assay length (hours)	Transfected plasmid (ng / well)
			CMVTO-GFP-Kir2.1-HA-tevs-RXR-v2	CMVTO-GFP-Kir2.1-HA-tevs-KKYL	CMVTO-TEVP	CMVTO-g0	CMVTO-BFP	CMVTO-mCherry-Kir2.1-HA-tevs-RXR	pCAGGS-ASAP3	CMVTO-mCherry-Kir2.1-HA-tvmvs-RXR-V2	CMVTO-p450-nTVMVp-AP4	CMVTO-Fyn-nTVMVpmut-tevs-AP4-tevs-P3-cTVMVp	CMVTO-FKBP-GpA-nTEVp	CMVTO-FRB-CD28-cTEVp
S11a	96	48	20 ng	20 ng	8 ng	132 - 140 ng	40 ng	/	/	/	/	/	/	/
S11b (left and middle panel)	96	48	/	/	8 ng	92 - 100 ng	40 ng	20 ng	40 ng	/	/	/	/	/
S11b (right panel)	24	48	100 ng	/	100 ng	200 - 300 ng	100 ng	/	/	/	/	/	/	/
S11c	96	48	/	/	/	77.2 ng	40 ng	/	40 ng	20 ng	0.8 ng	60 ng	10 ng	10 ng
Supplementary Data 2: List of plasmids and amounts used in study.
