# Supplementary material for: Protease-controlled secretion and display of intercellular signals
Source: Nat Commun. 2022 Feb 17;13:912. doi: 10.1038/s41467-022-28623-y (PMC8854555; doi:10.1038/s41467-022-28623-y)
Supplement: Supplementary file 7 — Source Data [file 41467_2022_28623_MOESM7_ESM.zip]

Archive with 154 entries (138 files):
- Source Data/
- __MACOSX/._Source Data
- Source Data/Raw Data + P Values.xlsx
- __MACOSX/Source Data/._Raw Data + P Values.xlsx
- Source Data/Plasmids/
- __MACOSX/Source Data/._Plasmids
- Source Data/.DS_Store
- __MACOSX/Source Data/._.DS_Store
- Source Data/Plasmids/RELEASE Plasmids/
- __MACOSX/Source Data/Plasmids/._RELEASE Plasmids
- Source Data/Plasmids/Protease Plasmids/
- __MACOSX/Source Data/Plasmids/._Protease Plasmids
- Source Data/Plasmids/.DS_Store
- __MACOSX/Source Data/Plasmids/._.DS_Store
- Source Data/Plasmids/Misc. Plasmids/
- __MACOSX/Source Data/Plasmids/._Misc. Plasmids
- Source Data/Plasmids/RELEASE Plasmids/.DS_Store
- __MACOSX/Source Data/Plasmids/RELEASE Plasmids/._.DS_Store
- Source Data/Plasmids/RELEASE Plasmids/Kir2.1/
- __MACOSX/Source Data/Plasmids/RELEASE Plasmids/._Kir2.1
- Source Data/Plasmids/RELEASE Plasmids/SEAP/
- __MACOSX/Source Data/Plasmids/RELEASE Plasmids/._SEAP
- Source Data/Plasmids/RELEASE Plasmids/GFP/
- __MACOSX/Source Data/Plasmids/RELEASE Plasmids/._GFP
- Source Data/Plasmids/RELEASE Plasmids/Logic Gates/
- __MACOSX/Source Data/Plasmids/RELEASE Plasmids/._Logic Gates
- Source Data/Plasmids/RELEASE Plasmids/IL12/
- __MACOSX/Source Data/Plasmids/RELEASE Plasmids/._IL12
- Source Data/Plasmids/Protease Plasmids/RAS Sensor/
- __MACOSX/Source Data/Plasmids/Protease Plasmids/._RAS Sensor
- Source Data/Plasmids/Protease Plasmids/.DS_Store
- __MACOSX/Source Data/Plasmids/Protease Plasmids/._.DS_Store
- Source Data/Plasmids/Protease Plasmids/Full Proteases/
- __MACOSX/Source Data/Plasmids/Protease Plasmids/._Full Proteases
- Source Data/Plasmids/Protease Plasmids/Split Proteases/
- __MACOSX/Source Data/Plasmids/Protease Plasmids/._Split Proteases
- Source Data/Plasmids/Protease Plasmids/Rapalog MESA Receptor/
- __MACOSX/Source Data/Plasmids/Protease Plasmids/._Rapalog MESA Receptor
- Source Data/Plasmids/Misc. Plasmids/RAS Mutants/
- __MACOSX/Source Data/Plasmids/Misc. Plasmids/._RAS Mutants
- Source Data/Plasmids/Misc. Plasmids/.DS_Store
- __MACOSX/Source Data/Plasmids/Misc. Plasmids/._.DS_Store
- Source Data/Plasmids/Misc. Plasmids/Co-transfection Markers/
- __MACOSX/Source Data/Plasmids/Misc. Plasmids/._Co-transfection Markers
- Source Data/Plasmids/Misc. Plasmids/cmvto-ha-gfp.gb
- __MACOSX/Source Data/Plasmids/Misc. Plasmids/._cmvto-ha-gfp.gb
- Source Data/Plasmids/Misc. Plasmids/cmvto-seap.gb
- __MACOSX/Source Data/Plasmids/Misc. Plasmids/._cmvto-seap.gb
- Source Data/Plasmids/Misc. Plasmids/cmvto-furin.gb
- __MACOSX/Source Data/Plasmids/Misc. Plasmids/._cmvto-furin.gb
- Source Data/Plasmids/Misc. Plasmids/cmvto-gbp6-tm-che.gb
- __MACOSX/Source Data/Plasmids/Misc. Plasmids/._cmvto-gbp6-tm-che.gb
- Source Data/Plasmids/RELEASE Plasmids/Kir2.1/cmvto-gfp-kir2-1-ha-tevs-rxr-v2.gb
- __MACOSX/Source Data/Plasmids/RELEASE Plasmids/Kir2.1/._cmvto-gfp-kir2-1-ha-tevs-rxr-v2.gb
- Source Data/Plasmids/RELEASE Plasmids/Kir2.1/cmvto-mcherry-kir2-1-ha-tevs-rxr.gb
- __MACOSX/Source Data/Plasmids/RELEASE Plasmids/Kir2.1/._cmvto-mcherry-kir2-1-ha-tevs-rxr.gb
- Source Data/Plasmids/RELEASE Plasmids/Kir2.1/cmvto-mcherry-kir2-1-ha-tvmvs-rxr-v2.gb
- __MACOSX/Source Data/Plasmids/RELEASE Plasmids/Kir2.1/._cmvto-mcherry-kir2-1-ha-tvmvs-rxr-v2.gb
- Source Data/Plasmids/RELEASE Plasmids/Kir2.1/cmvto-gfp-kir2-1-ha-tevs-kkyl.gb
- __MACOSX/Source Data/Plasmids/RELEASE Plasmids/Kir2.1/._cmvto-gfp-kir2-1-ha-tevs-kkyl.gb
- Source Data/Plasmids/RELEASE Plasmids/SEAP/cmvto-seap-26sfur3tm-hcvs-kkmp.gb
- __MACOSX/Source Data/Plasmids/RELEASE Plasmids/SEAP/._cmvto-seap-26sfur3tm-hcvs-kkmp.gb
- Source Data/Plasmids/RELEASE Plasmids/SEAP/cmvto-seap-26sfur3tm-hcvs-kkmp (gs).gb
- __MACOSX/Source Data/Plasmids/RELEASE Plasmids/SEAP/._cmvto-seap-26sfur3tm-hcvs-kkmp (gs).gb
- Source Data/Plasmids/RELEASE Plasmids/SEAP/cmvto-seap-26sfur3tm-tevs-aamp.gb
- __MACOSX/Source Data/Plasmids/RELEASE Plasmids/SEAP/._cmvto-seap-26sfur3tm-tevs-aamp.gb
- Source Data/Plasmids/RELEASE Plasmids/SEAP/cmvto-seap-26sfur3tm-tevs-kkmp.gb
- __MACOSX/Source Data/Plasmids/RELEASE Plasmids/SEAP/._cmvto-seap-26sfur3tm-tevs-kkmp.gb
- Source Data/Plasmids/RELEASE Plasmids/SEAP/cmvto-seap-26sfur-b2ad-hcvs-kkmp.gb
- __MACOSX/Source Data/Plasmids/RELEASE Plasmids/SEAP/._cmvto-seap-26sfur-b2ad-hcvs-kkmp.gb
- Source Data/Plasmids/RELEASE Plasmids/SEAP/cmvto-seap-26sfur-b2ad-hcvs-kkmp (gs).gb
- __MACOSX/Source Data/Plasmids/RELEASE Plasmids/SEAP/._cmvto-seap-26sfur-b2ad-hcvs-kkmp (gs).gb
- Source Data/Plasmids/RELEASE Plasmids/SEAP/cmvto-seap-26sfur-b2ad-tevs-kkmp.gb
- __MACOSX/Source Data/Plasmids/RELEASE Plasmids/SEAP/._cmvto-seap-26sfur-b2ad-tevs-kkmp.gb
- Source Data/Plasmids/RELEASE Plasmids/SEAP/cmvto-seap-26sfur-b2ad-tvmvs-kkmp.gb
- __MACOSX/Source Data/Plasmids/RELEASE Plasmids/SEAP/._cmvto-seap-26sfur-b2ad-tvmvs-kkmp.gb
- Source Data/Plasmids/RELEASE Plasmids/SEAP/cmvto-p450-hcvs-b2ad2-26sfur-seap.gb
- __MACOSX/Source Data/Plasmids/RELEASE Plasmids/SEAP/._cmvto-p450-hcvs-b2ad2-26sfur-seap.gb
- Source Data/Plasmids/RELEASE Plasmids/SEAP/cmvto-seap-b2ad-spytag-tvmvs-kkmp.gb
- __MACOSX/Source Data/Plasmids/RELEASE Plasmids/SEAP/._cmvto-seap-b2ad-spytag-tvmvs-kkmp.gb
- Source Data/Plasmids/RELEASE Plasmids/SEAP/.DS_Store
- __MACOSX/Source Data/Plasmids/RELEASE Plasmids/SEAP/._.DS_Store
- Source Data/Plasmids/RELEASE Plasmids/GFP/cmvto-gfp-ecl-3tm-hcvs-kkmp.gb
- __MACOSX/Source Data/Plasmids/RELEASE Plasmids/GFP/._cmvto-gfp-ecl-3tm-hcvs-kkmp.gb
- Source Data/Plasmids/RELEASE Plasmids/GFP/cmvto-gfp-26sfur3tm-hcvs-kkmp.gb
- __MACOSX/Source Data/Plasmids/RELEASE Plasmids/GFP/._cmvto-gfp-26sfur3tm-hcvs-kkmp.gb
- Source Data/Plasmids/RELEASE Plasmids/GFP/cmvto-gfp-ecl-3tm-tevs-kkmp-v3.gb
- __MACOSX/Source Data/Plasmids/RELEASE Plasmids/GFP/._cmvto-gfp-ecl-3tm-tevs-kkmp-v3.gb
- Source Data/Plasmids/RELEASE Plasmids/Logic Gates/cmvto-seap-26sfur-b2ad-hcvs-tevs-kkmp.gb
- __MACOSX/Source Data/Plasmids/RELEASE Plasmids/Logic Gates/._cmvto-seap-26sfur-b2ad-hcvs-tevs-kkmp.gb
- Source Data/Plasmids/RELEASE Plasmids/Logic Gates/cmvto-p450-hcvs-b2ad2-26sfur-seap-26sfur-b2ad-tevs-kkmp.gb
- __MACOSX/Source Data/Plasmids/RELEASE Plasmids/Logic Gates/._cmvto-p450-hcvs-b2ad2-26sfur-seap-26sfur-b2ad-tevs-kkmp.gb
- Source Data/Plasmids/RELEASE Plasmids/IL12/cmvto-il12-26sfur-b2ad-tvmvs-kkmp.gb
- __MACOSX/Source Data/Plasmids/RELEASE Plasmids/IL12/._cmvto-il12-26sfur-b2ad-tvmvs-kkmp.gb
- Source Data/Plasmids/Protease Plasmids/RAS Sensor/cmvto-rbdk65e-ctevp.gb
- __MACOSX/Source Data/Plasmids/Protease Plasmids/RAS Sensor/._cmvto-rbdk65e-ctevp.gb
- Source Data/Plasmids/Protease Plasmids/RAS Sensor/cmvto-rbdk65er89l-ctevp.gb
- __MACOSX/Source Data/Plasmids/Protease Plasmids/RAS Sensor/._cmvto-rbdk65er89l-ctevp.gb
- Source Data/Plasmids/Protease Plasmids/RAS Sensor/cmvto-rbdk65e-ntevp.gb
- __MACOSX/Source Data/Plasmids/Protease Plasmids/RAS Sensor/._cmvto-rbdk65e-ntevp.gb
- Source Data/Plasmids/Protease Plasmids/RAS Sensor/cmvto-rbdk65er89l-ntevp.gb
- __MACOSX/Source Data/Plasmids/Protease Plasmids/RAS Sensor/._cmvto-rbdk65er89l-ntevp.gb
- Source Data/Plasmids/Protease Plasmids/Full Proteases/cmvto-tevp.gb
- __MACOSX/Source Data/Plasmids/Protease Plasmids/Full Proteases/._cmvto-tevp.gb
- Source Data/Plasmids/Protease Plasmids/Full Proteases/cmvto-hcvp.gb
- __MACOSX/Source Data/Plasmids/Protease Plasmids/Full Proteases/._cmvto-hcvp.gb
- Source Data/Plasmids/Protease Plasmids/Full Proteases/cmvto-tvmvp.gb
- __MACOSX/Source Data/Plasmids/Protease Plasmids/Full Proteases/._cmvto-tvmvp.gb
- Source Data/Plasmids/Protease Plasmids/Split Proteases/cmvto-p450-ntvmvp-ap4.gb
- __MACOSX/Source Data/Plasmids/Protease Plasmids/Split Proteases/._cmvto-p450-ntvmvp-ap4.gb
- Source Data/Plasmids/Protease Plasmids/Split Proteases/cmvto-lyn-ntvmvpmut-tevs-ap4-tevs-p3-ctvmvp.gb
- __MACOSX/Source Data/Plasmids/Protease Plasmids/Split Proteases/._cmvto-lyn-ntvmvpmut-tevs-ap4-tevs-p3-ctvmvp.gb
- Source Data/Plasmids/Protease Plasmids/Split Proteases/cmvto-fyn-ntvmvpmut-tevs-ap4-tevs-p3-ctvmvp.gb
- __MACOSX/Source Data/Plasmids/Protease Plasmids/Split Proteases/._cmvto-fyn-ntvmvpmut-tevs-ap4-tevs-p3-ctvmvp.gb
- Source Data/Plasmids/Protease Plasmids/Split Proteases/cmvto-p450-p3-ctvmvp.gb
- __MACOSX/Source Data/Plasmids/Protease Plasmids/Split Proteases/._cmvto-p450-p3-ctvmvp.gb
- Source Data/Plasmids/Protease Plasmids/Split Proteases/cmvto-ntvmvp-ap4-tevs-p3-tevs-ctvmvpmut-caax.gb
- __MACOSX/Source Data/Plasmids/Protease Plasmids/Split Proteases/._cmvto-ntvmvp-ap4-tevs-p3-tevs-ctvmvpmut-caax.gb
- Source Data/Plasmids/Protease Plasmids/Split Proteases/cmvto-p3-ctvmvp.gb
- __MACOSX/Source Data/Plasmids/Protease Plasmids/Split Proteases/._cmvto-p3-ctvmvp.gb
- Source Data/Plasmids/Protease Plasmids/Split Proteases/cmvto-p450-ntvmvp-hcvs-ap4.gb
- __MACOSX/Source Data/Plasmids/Protease Plasmids/Split Proteases/._cmvto-p450-ntvmvp-hcvs-ap4.gb
- Source Data/Plasmids/Protease Plasmids/Split Proteases/cmvto-p450-ns4atvhcvp-p3.gb
- __MACOSX/Source Data/Plasmids/Protease Plasmids/Split Proteases/._cmvto-p450-ns4atvhcvp-p3.gb
- Source Data/Plasmids/Protease Plasmids/Split Proteases/cmvto-p450-fkbp-ntevp.gb
- __MACOSX/Source Data/Plasmids/Protease Plasmids/Split Proteases/._cmvto-p450-fkbp-ntevp.gb
- Source Data/Plasmids/Protease Plasmids/Split Proteases/cmvto-p450-frb-ctevp.gb
- __MACOSX/Source Data/Plasmids/Protease Plasmids/Split Proteases/._cmvto-p450-frb-ctevp.gb
- Source Data/Plasmids/Protease Plasmids/Split Proteases/cmvto-ntvmvpmut-tevs-ap4-tevs-p3-ctvmvp.gb
- __MACOSX/Source Data/Plasmids/Protease Plasmids/Split Proteases/._cmvto-ntvmvpmut-tevs-ap4-tevs-p3-ctvmvp.gb
- Source Data/Plasmids/Protease Plasmids/Split Proteases/cmvto-ntvmvp-ap4-tevs-p3-tevs-ctvmvpmut.gb
- __MACOSX/Source Data/Plasmids/Protease Plasmids/Split Proteases/._cmvto-ntvmvp-ap4-tevs-p3-tevs-ctvmvpmut.gb
- Source Data/Plasmids/Protease Plasmids/Split Proteases/cmvto-p450-hcvs-spyc.gb
- __MACOSX/Source Data/Plasmids/Protease Plasmids/Split Proteases/._cmvto-p450-hcvs-spyc.gb
- Source Data/Plasmids/Protease Plasmids/Rapalog MESA Receptor/cmvto-fkbp-gpa-ntevp.gb
- __MACOSX/Source Data/Plasmids/Protease Plasmids/Rapalog MESA Receptor/._cmvto-fkbp-gpa-ntevp.gb
- Source Data/Plasmids/Protease Plasmids/Rapalog MESA Receptor/cmvto-frb-cd28-ctevp.gb
- __MACOSX/Source Data/Plasmids/Protease Plasmids/Rapalog MESA Receptor/._cmvto-frb-cd28-ctevp.gb
- Source Data/Plasmids/Misc. Plasmids/RAS Mutants/cmvto-hrasg12v.gb
- __MACOSX/Source Data/Plasmids/Misc. Plasmids/RAS Mutants/._cmvto-hrasg12v.gb
- Source Data/Plasmids/Misc. Plasmids/RAS Mutants/cmvto-krasg12v.gb
- __MACOSX/Source Data/Plasmids/Misc. Plasmids/RAS Mutants/._cmvto-krasg12v.gb
- Source Data/Plasmids/Misc. Plasmids/RAS Mutants/cmvto-krasg12d.gb
- __MACOSX/Source Data/Plasmids/Misc. Plasmids/RAS Mutants/._cmvto-krasg12d.gb
- Source Data/Plasmids/Misc. Plasmids/RAS Mutants/cmvto-krasg12c.gb
- __MACOSX/Source Data/Plasmids/Misc. Plasmids/RAS Mutants/._cmvto-krasg12c.gb
- Source Data/Plasmids/Misc. Plasmids/RAS Mutants/cmvto-kras.gb
- __MACOSX/Source Data/Plasmids/Misc. Plasmids/RAS Mutants/._cmvto-kras.gb
- Source Data/Plasmids/Misc. Plasmids/Co-transfection Markers/cmvto-g0.gb
- __MACOSX/Source Data/Plasmids/Misc. Plasmids/Co-transfection Markers/._cmvto-g0.gb
- Source Data/Plasmids/Misc. Plasmids/Co-transfection Markers/cmvto-h2bche.gb
- __MACOSX/Source Data/Plasmids/Misc. Plasmids/Co-transfection Markers/._cmvto-h2bche.gb
- Source Data/Plasmids/Misc. Plasmids/Co-transfection Markers/cmvto-bfp.gb
- __MACOSX/Source Data/Plasmids/Misc. Plasmids/Co-transfection Markers/._cmvto-bfp.gb
