# Supplementary material for: Protease-controlled secretion and display of intercellular signals
Source: Nat Commun. 2022 Feb 17;13:912. doi: 10.1038/s41467-022-28623-y (PMC8854555; doi:10.1038/s41467-022-28623-y)
Supplement: Supplementary file 7 — Source Data [file 41467_2022_28623_MOESM7_ESM.zip › Source Data/Raw Data + P Values.xlsx]

## Sheet: Fig 1
Fig 1c
Conditions	SEAP (U/L)					Tukey's multiple comparisons test	Mean Diff.	95.00% CI of diff.	Significant?	Summary	Adjusted P Value
Control Transfection	2.25676	2.25804	2.31007	2.26201		g0 vs. KKMP	-6.708	-35.61 to 22.2	No	ns	0.7981
KKMP	10.9412	7.74165	8.77628	8.45973		g0 vs. AAMP	-123.9	-152.8 to -95.01	Yes	****	<0.0001
AAMP	156.04	137.004	112.462	99.2283		KKMP vs. AAMP	-117.2	-146.1 to -88.3	Yes	****	<0.0001
Fig 1d
Conditions	SEAP (U/L)					Unpaired t test	P value	P value summary	Significantly different (P < 0.05)?	One- or two-tailed P value?	t, df
(-) TEVP	3.92368	3.6315	3.51983	4.45732		(-) TEVP vs. (+) TEVP	0.0001	***	Yes	Two-tailed	t=8.548 df=6
(+) TEVP	280.477	298.018	437.844	429.03
Conditions	SEAP (U/L)					Unpaired t test	P value	P value summary	Significantly different (P < 0.05)?	One- or two-tailed P value?	t, df
(-) HCVP	7.04486	7.65435	5.52045	5.21512		(-) HCVP vs. (+) HCVP	<0.0001	****	Yes	Two-tailed	t=12.82 df=6
(+) HCVP	456.945	472.971	375.823	341.631
	SEAP-26Sfur-3TM-hcvs-KKMP				SEAP-26Sfur-3TM-hcvs-KKMP (GS)				SEAP-26Sfur-B2AD-hcvs-KKMP				SEAP-26Sfur-B2AD-hcvs-KKMP (GS)
Conditions	SEAP (U/L)				SEAP (U/L)				SEAP (U/L)				SEAP (U/L)
HCVP (0 ng)	13.4244	12.506	13.0389	10.7966	16.251	15.0406	16.4425	15.7777	5.65958	5.07443	4.99875	5.31249	28.1466	22.257	19.5897	17.8755
HCVP (0.2 ng)	127.377	132.473	160.486	126.498	16.7495	16.8808	18.0048	19.0511	43.7926	40.8344	42.2825	47.8728	14.0583	18.0944	22.6199	23.8135
HCVP (0.4 ng)	167.984	167.327	187.229	170.817	19.1921	16.8699	16.9708	17.6264	107.237	92.1458	91.3144	88.6659	23.4806	19.3439	18.0306	18.5472
HCVP (0.8 ng)	256.193	287.782	325.452	326.354	24.3967	25.541	23.4962	27.8193	159.099	161.691	169.812	190.099	19.266	21.4437	21.7123	22.524
HCVP (2 ng)	353.458	315.384	275.665	355.148	75.3349	65.879	64.9074	57.2281	294.053	248.035	231.064	229.08	17.8631	16.7534	16.7078	16.9181
HCVP (4 ng)	414.064	383.585	388.735	475.772	124.093	135.741	139.452	152.588	259.051	251.867	251.466	279.025	18.0074	21	28.5277	32.3356
HCVP (8 ng)	407.771	357.875	444.887	421.964	264.512	242.173	266.721	230.834	403.618	333.315	329.833	342.267	22.3959	20.7487	19.3444	16.517
HCVP (20 ng)	403.673	468.49	515.857	608.351	248.894	237.264	250.38	283.307	328.457	334.892	320.511	394.45	76.1067	77.2485	88.316	104.587
HCVP (40 ng)	428.173	484.234	463.325	432.358	297.906	262.074	211.04	261.619	433.718	362.659	340.661	348.83	171.934	150.664	149.452	153.187
HCVP (70 ng)	421.11	479.764	518.557	615.667	281.84	303.947	299.177	325.324	405.615	426.472	441.825	497.652	217.584	221.836	227.245	283.18
HCVP (100 ng)	401.504	521.189	445.521	418.525	372.167	326.108	340.279	354.992	545.854	505.481	479.141	490	295.827	266.179	268.767	257.994
Fig 1f
Conditions	SEAP (U/L)					Tukey's multiple comparisons test	Mean Diff.	95.00% CI of diff.	Significant?	Summary	Adjusted P Value
No Inducers	3.29956	3.45321	2.97119	2.91539		No Inducers vs. + DOX and Rapalog	-239.8	-255 to -224.7	Yes	****	<0.0001
(+) DOX Only	16.2902	18.9527	19.7366	22.978		+ DOX only vs. + DOX and Rapalog	-223.5	-238.6 to -208.3	Yes	****	<0.0001
(+) Rapalog Only	30.9399	35.6069	32.4778	31.8971		+ Rapalog Only vs. + DOX and Rapalog	-210.2	-225.4 to -195.1	Yes	****	<0.0001
(+) DOX and Rapalog	224.876	247.736	240.962	258.322
Fig 1h
Conditions	MFI					Unpaired t test	P value	P value summary	Significantly different (P < 0.05)?	One- or two-tailed P value?	t, df
(-) TEVP	0.23296	0.26624	0.2688			(-) TEVP vs. (+) TEVP	<0.0001	****	Yes	Two-tailed	t=30.25 df=4
(+) TEVP	2.30656	2.4448	2.21312
Conditions	MFI					Unpaired t test	P value	P value summary	Significantly different (P < 0.05)?	One- or two-tailed P value?	t, df
(-) HCVP	0.23808	0.24064	0.2304			(-) HCVP vs. (+) HCVP	<0.0001	****	Yes	Two-tailed	t=27.02 df=4
(+) HCVP	4.0064	4.10112	3.65312

## Sheet: Fig 2
Fig 2b
Conditions	SEAP (U/L)			MFI
(-) HCVP / (-) TEVP	20.9589	16.5824	13.8605	0.1792	0.1792	0.19968
(+) HCVP / (-) TEVP	29.6573	15.7687	18.5464	8.16384	7.79008	9.13664
(-) HCVP / (+) TEVP	758.525	600.811	819.119	0.20224	0.2048	0.18688
(+) HCVP / (+) TEVP	735.603	690.536	602.901	4.01152	6.11712	6.21568
Fig 2c
Conditions	SEAP (U/L)							Tukey's multiple comparisons test	Mean Diff.	95.00% CI of diff.	Significant?	Summary	Adjusted P Value
(-) HCVP / (-) TEVP	2.5578	2.58073	2.98498	2.48007				- HCVp / - TEVp vs. - HCVp / + TEVp	-132.4	-174.5 to -90.18	Yes	****	<0.0001
(+) HCVP / (-) TEVP	228.868	209.805	234.219	223.554				- HCVp / - TEVp vs. + HCVp / - TEVp	-221.5	-263.6 to -179.3	Yes	****	<0.0001
(-) HCVP / (+) TEVP	115.8	113.225	146.083	164.929				- HCVp / - TEVp vs. + HCVp / + TEVp	-245.4	-287.6 to -203.2	Yes	****	<0.0001
(+) HCVP / (+) TEVP	204.282	254.776	267.607	265.661
Fig 2d
Conditions	SEAP (U/L)							Tukey's multiple comparisons test	Mean Diff.	95.00% CI of diff.	Significant?	Summary	Adjusted P Value
(-) HCVP / (-) TEVP	2.19373	1.99525	2.29877	2.11077				- HCVp / - TEVp vs. - HCVp / + TEVp	0.04028	-1.807 to 1.888	No	ns	0.9999
(+) HCVP / (-) TEVP	2.02078	2.87448	1.89392	1.92434				- HCVp / - TEVp vs. + HCVp / - TEVp	-0.02875	-1.876 to 1.819	No	ns	>0.9999
(-) HCVP / (+) TEVP	1.94406	2.3641	2.05526	2.07398				- HCVp / - TEVp vs. + HCVp / + TEVp	-24.61	-26.46 to -22.77	Yes	****	<0.0001
(+) HCVP / (+) TEVP	26.9211	27.7912	28.0013	24.3383
Fig 2f
Conditions	SEAP (U/L)							Tukey's multiple comparisons test	Mean Diff.	95.00% CI of diff.	Significant?	Summary	Adjusted P Value
No TEVP	9.73494	9.94538	11.2117	14.1535				No TEVP vs. TEVP (20 ng)	-19.39	-38.06 to -0.7173	Yes	*	0.0423
TEVP (20 ng)	34.6022	35.913	26.3572	25.7179				No TEVP vs. TEVP (30 ng)	-101.4	-120 to -82.7	Yes	****	<0.0001
TEVP (30 ng)	94.0625	106.632	128.369	121.453

## Sheet: Fig 3
Fig 3b
Conditions	IL-12 Concentration (pg/mL)					Unpaired t test	P value	P value summary	Significantly different (P < 0.05)?	One- or two-tailed P value?	t, df
(-) TVMVP	6662.49	4447.83	5574.78	6838.31		(-) TVMVP vs. (+) TVMVP	<0.0001	****	Yes	Two-tailed	t=58.41 df=6
(+) TVMVP	92709.1	90477.6	89168.2	95397.9
Fig 3d
Conditions	MFI					Unpaired t test	P value	P value summary	Significantly different (P < 0.05)?	One- or two-tailed P value?	t, df
(-) TEVP	0.67328	0.65792	0.73728			(-) TEVP vs. (+) TEVP	<0.0001	****	Yes	Two-tailed	t=42.37 df=4
(+) TEVP	4.11008	4.29568	4.03328
Fig 3e
Conditions	MFI					Unpaired t test	P value	P value summary	Significantly different (P < 0.05)?	One- or two-tailed P value?	t, df
(-) TEVP	0.422298	0.328832	0.367027			(-) TEVP vs. (+) TEVP	0.0003	***	Yes	Two-tailed	t=11.4 df=4
(+) TEVP	0.684122	0.688538	0.7088
Fig 3f
Conditions	MFI					Unpaired t test	P value	P value summary	Significantly different (P < 0.05)?	One- or two-tailed P value?	t, df
(-) TEVP	1.53641	1.65362	1.75342			(-) TEVP vs. (+) TEVP	0.0051	**	Yes	Two-tailed	t=5.577 df=4
(+) TEVP	1.05728	1.15077	1.26892

## Sheet: Fig 4
Fig 4c
Conditions	SEAP (U/L)					Unpaired t test	P value	P value summary	Significantly different (P < 0.05)?	One- or two-tailed P value?	t, df
Topology # 1 (neg. ctrl)	11.6379	10.7114	11.8988	11.7923		Topology # 1 (neg. ctrl) vs. Topology #1 (+HRAS-G12V)	0.013	*	Yes	Two-tailed	t=3.49 df=6
Topology # 1 (+ HRAS-G12V)	12.6528	13.6175	14.3419	16.006		Topology # 2 (neg. ctrl) vs. Topology #2 (+HRAS-G12V)	0.0014	**	Yes	Two-tailed	t=9.667 df=3.371
Topology # 2 (neg. ctrl)	6.07622	5.31449	5.4596	5.45443		Topology # 3 (neg. ctrl) vs. Topology #3 (+HRAS-G12V)	<0.0001	****	Yes	Two-tailed	t=9.781 df=6
Topology # 2 (+ HRAS-G12V)	11.2709	11.2391	12.9859	14.0226
Topology # 3 (neg. ctrl)	40.0107	43.6608	27.9831	55.568
Topology # 3 (+ HRAS-G12V)	122.757	139.131	144.368	164.526
Fig 4e
Conditions	SEAP (U/L)					Tukey's multiple comparisons test	Mean Diff.	95.00% CI of diff.	Significant?	Summary	Adjusted P Value
RBD-Split TEVP (neg. ctrl)	64.8744	65.3225	66.1562	41.4848		RBD-Split TEVP (neg. ctrl) vs. RBD-Split TEVP (+ KRAS)	-60.63	-79.18 to -42.09	Yes	****	<0.0001
RBD-Split TEVP (+ KRAS)	118.249	123.547	124.152	114.428		RBD-Split TEVP (neg. ctrl) vs. RBD-Split TEVP (+ KRAS-G12V)	-158	-176.5 to -139.4	Yes	****	<0.0001
RBD-Split TEVP (+ KRAS-G12V)	207.232	211.746	221.089	229.629		RBD-Split TEVP (KRAS) vs. RBD-Split TEVP (+ KRAS-G12V)	-97.33	-115.9 to -78.79	Yes	****	<0.0001
RBD(R89L)-Split TEVP (neg. ctrl)	41.3703	45.2189	44.9531	48.4632		RBD(R89L)-Split TEVP (neg. ctrl) vs. RBD(R89L)-Split TEVP (+ KRAS)	-10.09	-22.92 to 2.734	No	ns	0.1389
RBD(R89L)-Split TEVP (+ KRAS)	56.5934	54.0072	53.3338	56.4444		RBD(R89L)-Split TEVP (neg. ctrl) vs. RBD(R89L)-Split TEVP (+ KRAS-G12V)	-23.3	-36.13 to -10.47	Yes	***	0.0006
RBD(R89L)-Split TEVP (+ KRAS-G12V)	68.0747	67.914	62.2285	74.9914		RBD(R89L)-Split TEVP (KRAS) vs. RBD(R89L)-Split TEVP (+ KRAS-G12V)	-13.21	-26.03 to -0.38	Yes	*	0.043

## Sheet: Fig 5
Fig 5b
Conditions	SEAP (U/L)					Unpaired t test	P value	P value summary	Significantly different (P < 0.05)?	One- or two-tailed P value?	t, df
(+) Vehicle (EtOH)	19.002	17.8922	15.1634	18.1437		(+) Vehicle (EtOH) vs. (+) Rapalog	0.0042	**	Yes	Two-tailed	t=7.44 df=3.167
(+) Rapalog	44.8467	50.2063	57.2528	67.8581
Fig 5c
Conditions	IL-12 (pg/mL)					Unpaired t test	P value	P value summary	Significantly different (P < 0.05)?	One- or two-tailed P value?	t, df
neg. ctrl	36643.2	38550.9	40009.3	38849		neg. ctrl vs. (+) KRAS-G12V	<0.0001	****	Yes	Two-tailed	t=33.63 df=3.123
(+) KRAS-G12V	196440	195509	215236	209462
Fig 5d
Conditions	IL-12 (pg/mL)					Unpaired t test	P value	P value summary	Significantly different (P < 0.05)?	One- or two-tailed P value?	t, df
(+) Vehicle (EtOH)	49283.8	49446.4	47396.3	48548.2		(+) Vehicle (EtOH) vs. (+) Rapalog	0.0035	**	Yes	Two-tailed	t=8.343 df=3.027
(+) Rapalog	89101.2	109712	105316	122751
Fig 5e
Conditions	MFI					Unpaired t test	P value	P value summary	Significantly different (P < 0.05)?	One- or two-tailed P value?	t, df
(+) Vehicle (EtOH)	0.334976	0.346611	0.329267	0.346035		(+) Vehicle (EtOH) vs. (+) Rapalog	<0.0001	****	Yes	Two-tailed	t=9.134 df=6
(+) Rapalog	0.457984	0.47671	0.43287	0.428774
Fig 5g
Conditions	SEAP (U/L)					Unpaired t test	P value	P value summary	Significantly different (P < 0.05)?	One- or two-tailed P value?	t, df
(- HCVP) neg. ctrl	65.4206	59.4898	58.8397	61.9183		(- HCVP) neg. ctrl vs. (- HCVP) + KRAS-G12V	0.0002	***	Yes	Two-tailed	t=17.76 df=3.27
(- HCVP) + KRAS-G12V	209.604	184.816	180.35	180.391		(+ HCVP) neg. ctrl vs. (+ HCVP) + KRAS-G12V	<0.0001	****	Yes	Two-tailed	t=38.3 df=3.734
(+ HCVP) neg. ctrl	35.9465	33.5105	32.1547	31.941
(+ HCVP) + KRAS-G12V	145.206	142.518	134.239	135.96

## Sheet: Fig S1
Supplementary Fig 1b
Conditions	SEAP (U/L)					Unpaired t test	P value	P value summary	Significantly different (P < 0.05)?	One- or two-tailed P value?	t, df
(-) TVMVP	6.04419	6.65051	7.18592	7.01761		(-) TVMVP vs. (+) TVMVP	<0.0001	****	Yes	Two-tailed	t=27.98 df=3.002
(+) TVMVP	397.346	408.215	423.149	465.251

## Sheet: Fig S2
Supplementary Fig 2b
Conditions	SEAP (U/L)					Unpaired t test	P value	P value summary	Significantly different (P < 0.05)?	One- or two-tailed P value?	t, df
(-) HCVP	2.94441	2.81069	2.80556	3.14424		(-) HCVP vs. (+) HCVP	<0.0001	****	Yes	Two-tailed	t=48.4 df=3.068
(+) HCVP	37.9817	38.076	39.896	41.0612

## Sheet: Fig S3
Supplementary Fig 3a
	SEAP-B2AD-tevs-KKMP				SEAP-3TM-tevs-KKMP
Conditions	SEAP (U/L)				SEAP (U/L)
TEVP (0 ng)	22.4786	21.8569	21.8373	21.988	17.8806	15.0712	15.2606	16.1333
TEVP (0.2 ng)	86.2159	88.7773	111.993	124.228	22.4742	21.7454	25.1548	26.9946
TEVP (0.4 ng)	117.844	97.0271	89.5221	92.4595	31.4935	27.5985	28.6801	25.6154
TEVP (0.8 ng)	109.884	123.897	136.144	183.142	38.4909	39.0107	46.4652	53.1174
TEVP (2 ng)	266.833	225.597	202.702	210.204	93.0618	80.0351	68.7935	83.3063
TEVP (4 ng)	196.752	251.642	268.011	360.322	131.868	137.849	147.658	172.318
TEVP (8 ng)	331.841	281.811	235.511	252.32	207.629	182.167	171.207	169.848
TEVP (20 ng)	310.692	331.88	346.961	456.089	241.394	259.783	277.663	288.165
TEVP (40 ng)	379.247	330.636	281.211	330.503	361.472	353.477	355.51	341.387
TEVP (70 ng)	312.542	337.679	354.183	448.056	426.94	421.664	433.998	476.097
TEVP (100 ng)	377.272	366.615	372.574	348.301	517.407	494.061	460.343	495.985
Supplementary Fig 3c
Conditions	SEAP (U/L)									Unpaired t test	P value	P value summary	Significantly different (P < 0.05)?	One- or two-tailed P value?	t, df
(+) Vehicle	177.652	152.766	150.013	154.53						(+) Vehicle vs. (+) Rapalog	0.0002	***	Yes	Two-tailed	t=8.035 df=6
(+) Rapalog	226.316	245.139	233.984	264.248
Supplementary Fig 3d
Conditions	SEAP (U/L)									Unpaired t test	P value	P value summary	Significantly different (P < 0.05)?	One- or two-tailed P value?	t, df
(+) Vehicle	31.2914	21.8376	20.8138	20.4507						(+) Vehicle vs. (+) Rapalog	<0.0001	****	Yes	Two-tailed	t=24.92 df=6
(+) Rapalog	182.724	186.34	193.92	211.114

## Sheet: Fig S4
Supplementary Fig 4b
Conditions	SEAP (U/L)						Tukey's multiple comparisons test	Mean Diff.	95.00% CI of diff.	Significant?	Summary	Adjusted P Value
(-) DOX (1 hr)	2.52942	3.05184	3.3131	2.84475
(+) DOX (1 hr)	2.97648	3.14243	3.12199	3.55582			(-) DOX (1 hr) vs. (+) DOX (1 hr)	-0.2644	-3.424 to 2.895	No	ns	>0.9999
(-) DOX (2 hr)	4.61919	4.4973	4.8977	4.68282			(-) DOX (2 hr) vs. (+) DOX (2 hr)	-1.089	-4.249 to 2.07	No	ns	0.9706
(+) DOX (2 hr)	5.53566	5.27377	5.66082	6.58386			(-) DOX (3 hr) vs. (+) DOX (3 hr)	-6.018	-9.177 to -2.858	Yes	****	<0.0001
(-) DOX (3 hr)	5.86812	6.89705	6.57585	6.89246			(-) DOX (4 hr) vs. (+) DOX (4 hr)	-16.01	-19.17 to -12.85	Yes	****	<0.0001
(+) DOX (3 hr)	11.6273	12.2251	12.2044	14.2473			(-) DOX (6 hr) vs. (+) DOX (6 hr)	-45.51	-48.67 to -42.35	Yes	****	<0.0001
(-) DOX (4 hr)	8.94627	9.76328	8.7383	8.58365
(+) DOX (4 hr)	23.6877	23.3877	24.8068	28.2052
(-) DOX (6 hr)	20.5794	20.199	21.1627	19.4597
(+) DOX (6 hr)	65.3209	63.6655	64.1197	70.3461
Supplementary Fig 4c
Conditions	SEAP (U/L)						Tukey's multiple comparisons test	Mean Diff.	95.00% CI of diff.	Significant?	Summary	Adjusted P Value
(+) Vehicle (1 hr)	2.10685	1.79912	1.89176	1.85411
(+) Rapalog (1 hr)	1.71131	1.82263	1.98344	2.11952			(+) Vehicle (1 hr) vs. (+) Rapalog (1 hr)	0.003738	-2.117 to 2.125	No	ns	>0.9999
(+) Vehicle (2 hr)	3.34201	2.66964	2.27925	2.43566			(+) Vehicle (2 hr) vs. (+) Rapalog (2 hr)	-1.413	-3.534 to 0.7076	No	ns	0.4336
(+) Rapalog (2 hr)	3.39897	3.7708	4.00921	5.20022			(+) Vehicle (3 hr) vs. (+) Rapalog (3 hr)	-4.951	-7.072 to -2.83	Yes	****	<0.0001
(+) Vehicle (3 hr)	4.47021	4.15933	3.65349	3.57514			(+) Vehicle (4 hr) vs. (+) Rapalog (4 hr)	-9.587	-11.71 to -7.466	Yes	****	<0.0001
(+) Rapalog (3 hr)	8.59632	8.53024	9.05405	9.48128			(+) Vehicle (6 hr) vs. (+) Rapalog (6 hr)	-20.73	-22.85 to -18.61	Yes	****	<0.0001
(+) Vehicle (4 hr)	6.59295	6.28932	4.51491	5.1865
(+) Rapalog (4 hr)	13.2899	14.8641	16.1716	16.6059
(+) Vehicle (6 hr)	12.8065	12.2892	10.6758	11.1049
(+) Rapalog (6 hr)	31.9492	33.2194	30.5741	34.0682
Supplementary Fig 4d
Conditions	SEAP (U/L)						Tukey's multiple comparisons test	Mean Diff.	95.00% CI of diff.	Significant?	Summary	Adjusted P Value
(+) Vehicle (1 hr)	5.60814	5.79856	5.84988	6.15011
(+) Rapalog (1 hr)	6.05244	6.38528	5.84401	6.11089			(+) Vehicle (1 hr) vs. (+) Rapalog (1 hr)	-0.2465	-4.752 to 4.259	No	ns	>0.9999
(+) Vehicle (2 hr)	9.25103	8.89637	9.29039	9.74211			(+) Vehicle (2 hr) vs. (+) Rapalog (2 hr)	-5.095	-9.6 to -0.5888	Yes	*	0.0171
(+) Rapalog (2 hr)	13.406	13.6583	14.7723	15.7217			(+) Vehicle (3 hr) vs. (+) Rapalog (3 hr)	-12.53	-17.04 to -8.024	Yes	****	<0.0001
(+) Vehicle (3 hr)	13.4026	13.7732	13.7466	14.5131			(+) Vehicle (4 hr) vs. (+) Rapalog (4 hr)	-20.22	-24.72 to -15.71	Yes	****	<0.0001
(+) Rapalog (3 hr)	26.7558	25.8297	25.1004	27.8683			(+) Vehicle (6 hr) vs. (+) Rapalog (6 hr)	-37.63	-42.13 to -33.12	Yes	****	<0.0001
(+) Vehicle (4 hr)	17.3731	19.1866	18.0015	18.1774
(+) Rapalog (4 hr)	38.1615	37.3314	34.9493	43.1703
(+) Vehicle (6 hr)	31.887	31.6635	29.3291	30.0806
(+) Rapalog (6 hr)	67.4722	64.6089	66.973	74.4192

## Sheet: Fig S6
Supplementary Fig 6b
Conditions	SEAP (U/L)					Tukey's multiple comparisons test	Mean Diff.	95.00% CI of diff.	Significant?	Summary	Adjusted P Value
(-) TVMVP / (-) HCVP	3.18737	2.77586	2.72611	3.07734		(-) TVMVP / (-) HCVP vs. (+) TVMVP / (+) HCVP	-42.58	-47.68 to -37.49	Yes	****	<0.0001
(+) TVMVP / (-) HCVP	14.4987	14.7152	13.3208	15.8188		(+) TVMVP / (-) HCVP vs. (+) TVMVP / (+) HCVP	-30.94	-36.03 to -25.84	Yes	****	<0.0001
(-) TVMVP / (+) HCVP	3.24565	3.14568	3.1587	3.15141		(-) TVMVP / (+) HCVP vs. (+) TVMVP / (+) HCVP	-42.35	-47.44 to -37.25	Yes	****	<0.0001
(+) TVMVP / (+) HCVP	41.4085	42.9028	45.665	52.1215

[truncated: 3 more sheets: Fig S7, Fig S8, Fig S9]
