# Supplementary material for: Protease-controlled secretion and display of intercellular signals
Source: Nat Commun. 2022 Feb 17;13:912. doi: 10.1038/s41467-022-28623-y (PMC8854555; doi:10.1038/s41467-022-28623-y)
Supplement: Supplementary file 7 — Source Data [file 41467_2022_28623_MOESM7_ESM.zip › Source Data/Plasmids/Misc. Plasmids/cmvto-furin.gb]

LOCUS       CMV-TO-Furin_(FLP-IN)   7547 bp ds-DNA     circular     17-NOV-2021
DEFINITION  .
FEATURES             Location/Qualifiers
     polyA_signal    33..56
                     /label="BGH pA"
                     /ApEinfo_revcolor=#ff0080
                     /ApEinfo_fwdcolor=#ff0080
     misc_feature    339..386
                     /label="FRT"
                     /ApEinfo_revcolor=#0080ff
                     /ApEinfo_fwdcolor=#0080ff
     gene            394..1414
                     /label="Hygromycin"
                     /ApEinfo_revcolor=#b1ff67
                     /ApEinfo_fwdcolor=#b1ff67
     polyA_signal    1546..1676
                     /label="SV40 pA"
                     /ApEinfo_revcolor=#ff0080
                     /ApEinfo_fwdcolor=#ff0080
     rep_origin      2059..2732
                     /label="pUC ori"
                     /ApEinfo_revcolor=#c6c9d1
                     /ApEinfo_fwdcolor=#c6c9d1
     CDS             complement(2877..3737)
                     /label="Amp (bla)"
                     /ApEinfo_revcolor=#ff0000
                     /ApEinfo_fwdcolor=#ff0000
     promoter        complement(3738..3836)
                     /label="bla promoter"
                     /ApEinfo_revcolor=#d59687
                     /ApEinfo_fwdcolor=#d59687
     primer_bind     4024..4043
                     /label="primer3"
                     /ApEinfo_revcolor=#84b0dc
                     /ApEinfo_fwdcolor=#84b0dc
     promoter        4100..4727
                     /label="CMV"
                     /ApEinfo_revcolor=#d59687
                     /ApEinfo_fwdcolor=#d59687
     enhancer        4100..4826
                     /label="CMV promoter (with TetOs)"
                     /ApEinfo_revcolor=#800080
                     /ApEinfo_fwdcolor=#800080
     misc_feature    4585..4585
                     /label="A"
                     /ApEinfo_revcolor=#0080ff
                     /ApEinfo_fwdcolor=#0080ff
     TATA_signal     4672..4678
                     /label="TATA box"
                     /ApEinfo_revcolor=#b1ff67
                     /ApEinfo_fwdcolor=#b1ff67
     misc_feature    4688..4706
                     /label="TetO"
                     /ApEinfo_revcolor=#a187be
                     /ApEinfo_fwdcolor=#a187be
     misc_feature    4688..4727
                     /label="TetR binding sites"
                     /ApEinfo_revcolor=#a187be
                     /ApEinfo_fwdcolor=#a187be
     misc_feature    4709..4727
                     /label="TetO"
                     /ApEinfo_revcolor=#a187be
                     /ApEinfo_fwdcolor=#a187be
     misc_feature    4851..4858
                     /label="Kozak"
                     /ApEinfo_revcolor=#b4abac
                     /ApEinfo_fwdcolor=#b4abac
     misc_feature    4859..4936
                     /label="Furin Signal Peptide"
                     /ApEinfo_revcolor=#b1ff67
                     /ApEinfo_fwdcolor=#b1ff67
     CDS             4859..7240
                     /label="Translation 4859-7240"
     misc_feature    4859..7243
                     /label="Furin"
                     /ApEinfo_revcolor=#ffef86
                     /ApEinfo_fwdcolor=#ffef86
     misc_feature    4937..5179
                     /label="Inhibition Peptide"
                     /ApEinfo_revcolor=#75c6a9
                     /ApEinfo_fwdcolor=#75c6a9
     misc_feature    5180..7240
                     /label="Mature Furin"
                     /ApEinfo_revcolor=#84b0dc
                     /ApEinfo_fwdcolor=#84b0dc
     CDS             7241..7243
                     /label="Translation 7241-7243"
     CDS             7249..7281
                     /label="c-myc epitope"
                     /ApEinfo_revcolor=#ff0000
                     /ApEinfo_fwdcolor=#ff0000
     misc_feature    7281..7283
                     /label="New Stop"
                     /ApEinfo_revcolor=#0080ff
                     /ApEinfo_fwdcolor=#0080ff
     primer_bind     complement(7287..7306)
                     /label="primer3"
                     /ApEinfo_revcolor=#84b0dc
                     /ApEinfo_fwdcolor=#84b0dc
     CDS             7294..7311
                     /label="Polyhistidine tag"
                     /ApEinfo_revcolor=#ff0000
                     /ApEinfo_fwdcolor=#ff0000
     misc_feature    7312..7314
                     /label="cya"
                     /ApEinfo_revcolor=#0080ff
                     /ApEinfo_fwdcolor=#0080ff
     polyA_signal    7333..7547
                     /label="BGH polyadenylation sequence"
                     /ApEinfo_revcolor=#ff0080
                     /ApEinfo_fwdcolor=#ff0080
ORIGIN
        1 tgcggtgggc tctatggaga tctatcgatg ttctggggat gcggtgggct ctatggcttc
       61 tgaggcggaa agaaccagct ggggctctag ggggtatccc cacgcgccct gtagcggcgc
      121 attaagcgcg gcgggtgtgg tggttacgcg cagcgtgacc gctacacttg ccagcgccct
      181 agcgcccgct cctttcgctt tcttcccttc ctttctcgcc acgttcgccg gctttccccg
      241 tcaagctcta aatcgggggt ccctttaggg ttccgattta gtgctttacg gcacctcgac
      301 cccaaaaaac ttgattaggg tgatggttca cgtacctaga agttcctatt ccgaagttcc
      361 tattctctag aaagtatagg aacttccttg gccaaaaagc ctgaactcac cgcgacgtct
      421 gtcgagaagt ttctgatcga aaagttcgac agcgtctccg acctgatgca gctctcggag
      481 ggcgaagaat ctcgtgcttt cagcttcgat gtaggagggc gtggatatgt cctgcgggta
      541 aatagctgcg ccgatggttt ctacaaagat cgttatgttt atcggcactt tgcatcggcc
      601 gcgctcccga ttccggaagt gcttgacatt ggggaattca gcgagagcct gacctattgc
      661 atctcccgcc gtgcacaggg tgtcacgttg caagacctgc ctgaaaccga actgcccgct
      721 gttctgcagc cggtcgcgga ggccatggat gcgatcgctg cggccgatct tagccagacg
      781 agcgggttcg gcccattcgg accgcaagga atcggtcaat acactacatg gcgtgatttc
      841 atatgcgcga ttgctgatcc ccatgtgtat cactggcaaa ctgtgatgga cgacaccgtc
      901 agtgcgtccg tcgcgcaggc tctcgatgag ctgatgcttt gggccgagga ctgccccgaa
      961 gtccggcacc tcgtgcacgc ggatttcggc tccaacaatg tcctgacgga caatggccgc
     1021 ataacagcgg tcattgactg gagcgaggcg atgttcgggg attcccaata cgaggtcgcc
     1081 aacatcttct tctggaggcc gtggttggct tgtatggagc agcagacgcg ctacttcgag
     1141 cggaggcatc cggagcttgc aggatcgccg cggctccggg cgtatatgct ccgcattggt
     1201 cttgaccaac tctatcagag cttggttgac ggcaatttcg atgatgcagc ttgggcgcag
     1261 ggtcgatgcg acgcaatcgt ccgatccgga gccgggactg tcgggcgtac acaaatcgcc
     1321 cgcagaagcg cggccgtctg gaccgatggc tgtgtagaag tactcgccga tagtggaaac
     1381 cgacgcccca gcactcgtcc gagggcaaag gaatagcacg tactacgaga tttcgattcc
     1441 accgccgcct tctatgaaag gttgggcttc ggaatcgttt tccgggacgc cggctggatg
     1501 atcctccagc gcggggatct catgctggag ttcttcgccc accccaactt gtttattgca
     1561 gcttataatg gttacaaata aagcaatagc atcacaaatt tcacaaataa agcatttttt
     1621 tcactgcatt ctagttgtgg tttgtccaaa ctcatcaatg tatcttatca tgtctgtata
     1681 ccgtcgacct ctagctagag cttggcgtaa tcatggtcat agctgtttcc tgtgtgaaat
     1741 tgttatccgc tcacaattcc acacaacata cgagccggaa gcataaagtg taaagcctgg
     1801 ggtgcctaat gagtgagcta actcacatta attgcgttgc gctcactgcc cgctttccag
     1861 tcgggaaacc tgtcgtgcca gctgcattaa tgaatcggcc aacgcgcggg gagaggcggt
     1921 ttgcgtattg ggcgctcttc cgcttcctcg ctcactgact cgctgcgctc ggtcgttcgg
     1981 ctgcggcgag cggtatcagc tcactcaaag gcggtaatac ggttatccac agaatcaggg
     2041 gataacgcag gaaagaacat gtgagcaaaa ggccagcaaa aggccaggaa ccgtaaaaag
     2101 gccgcgttgc tggcgttttt ccataggctc cgcccccctg acgagcatca caaaaatcga
     2161 cgctcaagtc agaggtggcg aaacccgaca ggactataaa gataccaggc gtttccccct
     2221 ggaagctccc tcgtgcgctc tcctgttccg accctgccgc ttaccggata cctgtccgcc
     2281 tttctccctt cgggaagcgt ggcgctttct catagctcac gctgtaggta tctcagttcg
     2341 gtgtaggtcg ttcgctccaa gctgggctgt gtgcacgaac cccccgttca gcccgaccgc
     2401 tgcgccttat ccggtaacta tcgtcttgag tccaacccgg taagacacga cttatcgcca
     2461 ctggcagcag ccactggtaa caggattagc agagcgaggt atgtaggcgg tgctacagag
     2521 ttcttgaagt ggtggcctaa ctacggctac actagaagga cagtatttgg tatctgcgct
     2581 ctgctgaagc cagttacctt cggaaaaaga gttggtagct cttgatccgg caaacaaacc
     2641 accgctggta gcggtggttt ttttgtttgc aagcagcaga ttacgcgcag aaaaaaagga
     2701 tctcaagaag atcctttgat cttttctacg gggtctgacg ctcagtggaa cgaaaactca
     2761 cgttaaggga ttttggtcat gagattatca aaaaggatct tcacctagat ccttttaaat
     2821 taaaaatgaa gttttaaatc aatctaaagt atatatgagt aaacttggtc tgacagttac
     2881 caatgcttaa tcagtgaggc acctatctca gcgatctgtc tatttcgttc atccatagtt
     2941 gcctgactcc ccgtcgtgta gataactacg atacgggagg gcttaccatc tggccccagt
     3001 gctgcaatga taccgcgaga cccacgctca ccggctccag atttatcagc aataaaccag
     3061 ccagccggaa gggccgagcg cagaagtggt cctgcaactt tatccgcctc catccagtct
     3121 attaattgtt gccgggaagc tagagtaagt agttcgccag ttaatagttt gcgcaacgtt
     3181 gttgccattg ctacaggcat cgtggtgtca cgctcgtcgt ttggtatggc ttcattcagc
     3241 tccggttccc aacgatcaag gcgagttaca tgatccccca tgttgtgcaa aaaagcggtt
     3301 agctccttcg gtcctccgat cgttgtcaga agtaagttgg ccgcagtgtt atcactcatg
     3361 gttatggcag cactgcataa ttctcttact gtcatgccat ccgtaagatg cttttctgtg
     3421 actggtgagt actcaaccaa gtcattctga gaatagtgta tgcggcgacc gagttgctct
     3481 tgcccggcgt caatacggga taataccgcg ccacatagca gaactttaaa agtgctcatc
     3541 attggaaaac gttcttcggg gcgaaaactc tcaaggatct taccgctgtt gagatccagt
     3601 tcgatgtaac ccactcgtgc acccaactga tcttcagcat cttttacttt caccagcgtt
     3661 tctgggtgag caaaaacagg aaggcaaaat gccgcaaaaa agggaataag ggcgacacgg
     3721 aaatgttgaa tactcatact cttccttttt caatattatt gaagcattta tcagggttat
     3781 tgtctcatga gcggatacat atttgaatgt atttagaaaa ataaacaaat aggggttccg
     3841 cgcacatttc cccgaaaagt gccacctgac gtcgacggat cgggagatct cccgatcccc
     3901 tatggtgcac tctcagtaca atctgctctg atgccgcata gttaagccag tatctgctcc
     3961 ctgcttgtgt gttggaggtc gctgagtagt gcgcgagcaa aatttaagct acaacaaggc
     4021 aaggcttgac cgacaattgc atgaagaatc tgcttagggt taggcgtttt gcgctgcttc
     4081 gtacgggcca gatatacgcg ttgacattga ttattgacta gttattaata gtaatcaatt
     4141 acggggtcat tagttcatag cccatatatg gagttccgcg ttacataact tacggtaaat
     4201 ggcccgcctg gctgaccgcc caacgacccc cgcccattga cgtcaataat gacgtatgtt
     4261 cccatagtaa cgccaatagg gactttccat tgacgtcaat gggtggagta tttacggtaa
     4321 actgcccact tggcagtaca tcaagtgtat catatgccaa gtacgccccc tattgacgtc
     4381 aatgacggta aatggcccgc ctggcattat gcccagtaca tgaccttatg ggactttcct
     4441 acttggcagt acatctacgt attagtcatc gctattacca tggtgatgcg gttttggcag
     4501 tacatcaatg ggcgtggata gcggtttgac tcacggggat ttccaagtct ccaccccatt
     4561 gacgtcaatg ggagtttgtt ttggcaccaa aatcaacggg actttccaaa atgtcgtaac
     4621 aactccgccc cattgacgca aatgggcggt aggcgtgtac ggtgggaggt ctatataagc
     4681 agagctctcc ctatcagtga tagagatctc cctatcagtg atagagatcg tcgacgagct
     4741 cgtttagtga accgtcagat cgcctggaga cgccatccac gctgttttga cctccataga
     4801 agacaccggg accgatccag cctccggact ctagcgttta aacttaagct tcgccaccAT
     4861 GGAATTAAGG CCTTGGCTAC TCTGGGTCGT AGCCGCCACA GGCACGCTGG TGCTTTTAGC
     4921 AGCTGACGCC CAGGGCCAGA AAGTGTTCAC GAATACGTGG GCTGTTAGAA TTCCAGGTGG
     4981 CCCAGCAGTG GCTAACTCGG TGGCCAGAAA ACACGGCTTT CTCAATTTGG GCCAGATCTT
     5041 CGGTGACTAC TATCACTTTT GGCACAGGGG TGTCACTAAA CGGAGCCTGT CCCCACATCG
     5101 CCCACGCCAC TCTAGATTGC AGCGTGAGCC TCAGGTTCAG TGGCTAGAGC AGCAGGTGGC
     5161 CAAGAGGCGC ACAAAGAGAG ATGTGTATCA GGAGCCTACC GATCCCAAGT TCCCGCAGCA
     5221 GTGGTATCTA AGTGGGGTGA CCCAGAGAGA CCTGAACGTC AAGGCTGCGT GGGCGCAGGG
     5281 ATACACTGGG CACGGAATCG TGGTGAGTAT ACTGGACGAC GGTATTGAGA AAAATCATCC
     5341 CGATTTGGCG GGGAACTATG ATCCCGGAGC TTCCTTCGAC GTCAATGATC AAGATCCCGA
     5401 CCCACAACCT AGGTACACCC AGATGAACGA TAACAGGCAC GGAACACGAT GTGCAGGGGA
     5461 GGTCGCCGCC GTTGCCAATA ATGGGGTCTG CGGCGTGGGG GTAGCTTACA ACGCTCGGAT
     5521 CGGGGGCGTA CGGATGCTCG ACGGCGAGGT GACAGACGCT GTTGAGGCCC GCTCTCTGGG
     5581 GTTGAACCCT AATCATATTC ACATCTATTC CGCAAGCTGG GGACCCGAAG ACGATGGAAA
     5641 GACCGTGGAC GGGCCTGCTC GCTTGGCTGA AGAGGCATTT TTTCGGGGTG TTTCTCAGGG
     5701 ACGCGGCGGG CTGGGCTCCA TCTTCGTGTG GGCTTCTGGT AATGGCGGAA GGGAACATGA
     5761 CTCATGTAAT TGCGACGGCT ATACGAACTC AATCTATACC TTGAGTATTA GCAGCGCAAC
     5821 CCAGTTTGGG AACGTGCCAT GGTATAGCGA GGCCTGTTCC AGTACACTCG CCACAACTTA
     5881 CTCATCCGGG AACCAAAATG AGAAACAGAT CGTGACAACT GACCTTCGAC AGAAGTGTAC
     5941 TGAGAGTCAT ACAGGCACCA GCGCAAGTGC CCCCCTTGCA GCAGGGATAA TTGCCCTGAC
     6001 CCTGGAGGCC AATAAAAACT TAACCTGGCG GGACATGCAA CACCTGGTTG TTCAGACCTC
     6061 CAAGCCGGCG CACCTTAATG CCAACGACTG GGCTACCAAT GGCGTGGGAA GAAAAGTAAG
     6121 CCACTCTTAC GGATACGGCC TACTGGATGC GGGCGCTATG GTGGCCCTCG CCCAGAACTG
     6181 GACAACAGTC GCTCCCCAAA GGAAGTGCAT CATAGACATC TTAACGGAAC CAAAAGACAT
     6241 AGGGAAGAGG CTGGAGGTGC GAAAAACTGT AACCGCCTGT CTGGGAGAAC CTAACCACAT
     6301 TACCCGACTG GAACATGCCC AGGCCAGACT GACACTGAGT TATAATCGTC GGGGAGATCT
     6361 CGCTATTCAC CTCGTGTCAC CGATGGGCAC TAGGTCGACC CTGCTGGCCG CCCGACCACA
     6421 CGATTACTCT GCAGATGGCT TTAACGATTG GGCATTTATG ACCACTCATA GTTGGGACGA
     6481 AGATCCTTCC GGGGAGTGGG TCCTCGAGAT CGAAAATACC TCTGAGGCAA ACAATTACGG
     6541 TACACTCACT AAGTTCACTC TGGTCCTGTA TGGAACGGCC CCAGAGGGGC TACCCGTGCC
     6601 CCCTGAGTCA AGCGGCTGCA AAACCTTAAC CTCCAGCCAG GCTTGCGTGG TTTGCGAGGA
     6661 GGGCTTTTCC CTGCATCAAA AGTCATGCGT CCAGCACTGC CCCCCCGGTT TTGCGCCACA
     6721 AGTGCTTGAT ACTCATTACT CTACAGAAAA CGATGTCGAG ACCATTCGTG CATCGGTATG
     6781 CGCACCTTGT CATGCCTCCT GTGCTACATG CCAAGGCCCC GCTTTGACTG ACTGCTTGAG
     6841 CTGCCCGAGT CACGCCAGCC TGGATCCAGT GGAGCAGACT TGTAGCCGCC AGTCTCAGTC
     6901 TTCTAGAGAG TCCCCTCCAC AACAGCAACC ACCAAGACTG CCCCCTGAAG TAGAAGCCGG
     6961 GCAACGTCTT CGGGCGGGAC TCCTGCCCTC TCATCTGCCT GAAGTGGTCG CAGGGCTTTC
     7021 ATGTGCATTC ATCGTTCTCG TGTTCGTTAC AGTGTTCCTC GTGCTCCAGC TTCGGTCAGG
     7081 CTTTTCATTC AGAGGCGTGA AGGTCTACAC AATGGATCGC GGACTCATCT CTTACAAGGG
     7141 TCTGCCGCCT GAAGCATGGC AAGAGGAATG TCCCAGCGAT TCCGAAGAGG ATGAAGGAAG
     7201 GGGAGAGCGG ACCGCCTTCA TTAAGGACCA GAGCGCTCTC TAGggcccga acaaaaactc
     7261 atctcagaag aggatctgaa tagcgccgtc gaccatcatc atcatcatca ttgagtttaa
     7321 acccgctgat cagcctcgac tgtgccttct agttgccagc catctgttgt ttgcccctcc
     7381 cccgtgcctt ccttgaccct ggaaggtgcc actcccactg tcctttccta ataaaatgag
     7441 gaaattgcat cgcattgtct gagtaggtgt cattctattc tggggggtgg ggtggggcag
     7501 gacagcaagg gggaggattg ggaagacaat agcaggcatg ctgggga
//
