# Supplementary material for: Protease-controlled secretion and display of intercellular signals
Source: Nat Commun. 2022 Feb 17;13:912. doi: 10.1038/s41467-022-28623-y (PMC8854555; doi:10.1038/s41467-022-28623-y)
Supplement: Supplementary file 7 — Source Data [file 41467_2022_28623_MOESM7_ESM.zip › Source Data/Plasmids/RELEASE Plasmids/Kir2.1/cmvto-gfp-kir2-1-ha-tevs-kkyl.gb]

LOCUS       CMV-TO-GFP-Kir2.1-HA-te 7295 bp ds-DNA     circular     18-DEC-2020
DEFINITION  .
FEATURES             Location/Qualifiers
     CDS             complement(328..1188)
                     /label="Amp (bla)"
                     /ApEinfo_revcolor=#993366
                     /ApEinfo_fwdcolor=#993366
     CDS             complement(331..990)
                     /label="AmpR"
                     /ApEinfo_revcolor=#ffef86
                     /ApEinfo_fwdcolor=#ffef86
     promoter        complement(1189..1287)
                     /label="bla promoter"
                     /ApEinfo_revcolor=#c6c9d1
                     /ApEinfo_fwdcolor=#c6c9d1
     promoter        1551..2178
                     /label="CMV"
                     /ApEinfo_revcolor=#c6c9d1
                     /ApEinfo_fwdcolor=#c6c9d1
     promoter        1630..1933
                     /label="CMV enhancer"
                     /ApEinfo_revcolor=#c7b0e3
                     /ApEinfo_fwdcolor=#c7b0e3
     promoter        1934..2137
                     /label="CMV promoter"
                     /ApEinfo_revcolor=#9eafd2
                     /ApEinfo_fwdcolor=#9eafd2
     TATA_signal     2123..2129
                     /label="TATA box"
                     /ApEinfo_revcolor=#b4abac
                     /ApEinfo_fwdcolor=#b4abac
     misc_feature    2139..2157
                     /label="TetO"
                     /ApEinfo_revcolor=#b4abac
                     /ApEinfo_fwdcolor=#b4abac
     misc_feature    2139..2178
                     /label="TetR binding sites"
                     /ApEinfo_revcolor=#b4abac
                     /ApEinfo_fwdcolor=#b4abac
     misc_feature    2160..2178
                     /label="TetO"
                     /ApEinfo_revcolor=#b4abac
                     /ApEinfo_fwdcolor=#b4abac
     misc_feature    2302..2309
                     /label="Kozak"
                     /ApEinfo_revcolor=#b4abac
                     /ApEinfo_fwdcolor=#b4abac
     CDS             2313..2315
                     /label="Translation 2313-2315"
     CDS             2316..3032
                     /label="GFP"
                     /ApEinfo_revcolor=#9eafd2
                     /ApEinfo_fwdcolor=#9eafd2
     CDS             2316..3032
                     /label="Translation 2316-3032"
     misc_feature    3039..4346
                     /label="KCNJ2 (human)"
                     /ApEinfo_revcolor=#75c6a9
                     /ApEinfo_fwdcolor=#75c6a9
     CDS             3039..4346
                     /label="Translation 3039-4346"
     misc_feature    3384..3410
                     /label="HA tag"
                     /ApEinfo_revcolor=#ffef86
                     /ApEinfo_fwdcolor=#ffef86
     misc_feature    4185..4202
                     /label="ER export signal"
                     /ApEinfo_revcolor=#ff9ccd
                     /ApEinfo_fwdcolor=#ff9ccd
     CDS             4368..4391
                     /label="TEVsite"
                     /ApEinfo_revcolor=#993366
                     /ApEinfo_fwdcolor=#993366
     CDS             4404..4439
                     /label="KKYL ER Retention"
                     /ApEinfo_revcolor=#85dae9
                     /ApEinfo_fwdcolor=#85dae9
     CDS             4404..4439
                     /label="Translation 4404-4439"
     CDS             4440..4442
                     /label="Translation 4440-4442"
     CDS             4451..4480
                     /label="c-myc epitope"
                     /ApEinfo_revcolor=#993366
                     /ApEinfo_fwdcolor=#993366
     misc_feature    4480..4482
                     /label="New Stop"
                     /ApEinfo_revcolor=#b4abac
                     /ApEinfo_fwdcolor=#b4abac
     CDS             4493..4510
                     /label="Polyhistidine tag"
                     /ApEinfo_revcolor=#993366
                     /ApEinfo_fwdcolor=#993366
     misc_feature    4511..4513
                     /label="STOP (missing now)"
                     /ApEinfo_revcolor=#a187be
                     /ApEinfo_fwdcolor=#a187be
     polyA_signal    4532..4746
                     /label="BGH polyadenylation sequence"
                     /ApEinfo_revcolor=#b4abac
                     /ApEinfo_fwdcolor=#b4abac
     polyA_signal    4779..4802
                     /label="BGH pA"
                     /ApEinfo_revcolor=#b4abac
                     /ApEinfo_fwdcolor=#b4abac
     misc_feature    5085..5132
                     /label="FRT"
                     /ApEinfo_revcolor=#b4abac
                     /ApEinfo_fwdcolor=#b4abac
     misc_recomb     5099..5132
                     /label="FRT"
                     /ApEinfo_revcolor=#c7b0e3
                     /ApEinfo_fwdcolor=#c7b0e3
     gene            5140..6160
                     /label="Hygromycin"
                     /ApEinfo_revcolor=#b4abac
                     /ApEinfo_fwdcolor=#b4abac
     polyA_signal    6292..6422
                     /label="SV40 pA"
                     /ApEinfo_revcolor=#b4abac
                     /ApEinfo_fwdcolor=#b4abac
     primer_bind     complement(6458..6478)
                     /label="M13-rev"
                     /ApEinfo_revcolor=#85dae9
                     /ApEinfo_fwdcolor=#85dae9
     misc_binding    complement(6484..6506)
                     /label="LacO"
                     /ApEinfo_revcolor=#84b0dc
                     /ApEinfo_fwdcolor=#84b0dc
     promoter        complement(6510..6540)
                     /label="lac promoter"
                     /ApEinfo_revcolor=#c7b0e3
                     /ApEinfo_fwdcolor=#c7b0e3
     rep_origin      join(6805..7295,1..183)
                     /label="pUC ori"
                     /ApEinfo_revcolor=#ffef86
                     /ApEinfo_fwdcolor=#ffef86
     rep_origin      complement(join(6846..7295,1..233))
                     /label="ColE1 origin"
                     /ApEinfo_revcolor=#9eafd2
                     /ApEinfo_fwdcolor=#9eafd2
ORIGIN
        1 cactagaagg acagtatttg gtatctgcgc tctgctgaag ccagttacct tcggaaaaag
       61 agttggtagc tcttgatccg gcaaacaaac caccgctggt agcggtggtt tttttgtttg
      121 caagcagcag attacgcgca gaaaaaaagg atctcaagaa gatcctttga tcttttctac
      181 ggggtctgac gctcagtgga acgaaaactc acgttaaggg attttggtca tgagattatc
      241 aaaaaggatc ttcacctaga tccttttaaa ttaaaaatga agttttaaat caatctaaag
      301 tatatatgag taaacttggt ctgacagtta ccaatgctta atcagtgagg cacctatctc
      361 agcgatctgt ctatttcgtt catccatagt tgcctgactc cccgtcgtgt agataactac
      421 gatacgggag ggcttaccat ctggccccag tgctgcaatg ataccgcgag acccacgctc
      481 accggctcca gatttatcag caataaacca gccagccgga agggccgagc gcagaagtgg
      541 tcctgcaact ttatccgcct ccatccagtc tattaattgt tgccgggaag ctagagtaag
      601 tagttcgcca gttaatagtt tgcgcaacgt tgttgccatt gctacaggca tcgtggtgtc
      661 acgctcgtcg tttggtatgg cttcattcag ctccggttcc caacgatcaa ggcgagttac
      721 atgatccccc atgttgtgca aaaaagcggt tagctccttc ggtcctccga tcgttgtcag
      781 aagtaagttg gccgcagtgt tatcactcat ggttatggca gcactgcata attctcttac
      841 tgtcatgcca tccgtaagat gcttttctgt gactggtgag tactcaacca agtcattctg
      901 agaatagtgt atgcggcgac cgagttgctc ttgcccggcg tcaatacggg ataataccgc
      961 gccacatagc agaactttaa aagtgctcat cattggaaaa cgttcttcgg ggcgaaaact
     1021 ctcaaggatc ttaccgctgt tgagatccag ttcgatgtaa cccactcgtg cacccaactg
     1081 atcttcagca tcttttactt tcaccagcgt ttctgggtga gcaaaaacag gaaggcaaaa
     1141 tgccgcaaaa aagggaataa gggcgacacg gaaatgttga atactcatac tcttcctttt
     1201 tcaatattat tgaagcattt atcagggtta ttgtctcatg agcggataca tatttgaatg
     1261 tatttagaaa aataaacaaa taggggttcc gcgcacattt ccccgaaaag tgccacctga
     1321 cgtcgacgga tcgggagatc tcccgatccc ctatggtgca ctctcagtac aatctgctct
     1381 gatgccgcat agttaagcca gtatctgctc cctgcttgtg tgttggaggt cgctgagtag
     1441 tgcgcgagca aaatttaagc tacaacaagg caaggcttga ccgacaattg catgaagaat
     1501 ctgcttaggg ttaggcgttt tgcgctgctt cgtacgggcc agatatacgc gttgacattg
     1561 attattgact agttattaat agtaatcaat tacggggtca ttagttcata gcccatatat
     1621 ggagttccgc gttacataac ttacggtaaa tggcccgcct ggctgaccgc ccaacgaccc
     1681 ccgcccattg acgtcaataa tgacgtatgt tcccatagta acgccaatag ggactttcca
     1741 ttgacgtcaa tgggtggagt atttacggta aactgcccac ttggcagtac atcaagtgta
     1801 tcatatgcca agtacgcccc ctattgacgt caatgacggt aaatggcccg cctggcatta
     1861 tgcccagtac atgaccttat gggactttcc tacttggcag tacatctacg tattagtcat
     1921 cgctattacc atggtgatgc ggttttggca gtacatcaat gggcgtggat agcggtttga
     1981 ctcacgggga tttccaagtc tccaccccat tgacgtcaat gggagtttgt tttggcacca
     2041 aaatcaacgg gactttccaa aatgtcgtaa caactccgcc ccattgacgc aaatgggcgg
     2101 taggcgtgta cggtgggagg tctatataag cagagctctc cctatcagtg atagagatct
     2161 ccctatcagt gatagagatc gtcgacgagc tcgtttagtg aaccgtcaga tcgcctggag
     2221 acgccatcca cgctgttttg acctccatag aagacaccgg gaccgatcca gcctccggac
     2281 tctagcgttt aaacttaagc ttcgccaccg ctagcATGGT CTCAAAGGGC GAGGAACTTT
     2341 TTACGGGCGT TGTTCCGATC CTCGTCGAAT TGGACGGGGA CGTTAATGGG CATAAATTCT
     2401 CAGTTAGTGG TGAGGGTGAG GGGGACGCGA CATATGGGAA ACTTACGCTG AAGTTCATAT
     2461 GTACCACCGG AAAATTGCCA GTGCCGTGGC CTACTCTCGT CACCACCCTG ACATATGGTG
     2521 TTCAGTGTTT TAGCCGGTAT CCAGACCATA TGAAACAGCA CGATTTTTTT AAATCCGCTA
     2581 TGCCTGAAGG TTACGTACAG GAGCGAACGA TATTTTTTAA AGACGACGGA AACTACAAAA
     2641 CTAGAGCCGA GGTAAAATTC GAGGGTGACA CTCTCGTGAA CCGGATCGAA CTGAAGGGCA
     2701 TAGATTTTAA GGAGGATGGC AATATACTGG GCCACAAGCT CGAATACAAC TATAATTCTC
     2761 ATAATGTCTA TATCATGGCG GACAAACAGA AAAACGGCAT CAAGGTAAAC TTTAAAATCC
     2821 GACACAATAT TGAGGACGGC TCTGTCCAGC TTGCGGACCA TTACCAACAG AACACGCCGA
     2881 TAGGGGATGG TCCAGTACTT CTCCCTGATA ATCACTATTT GTCTACTCAG TCAGCTCTTA
     2941 GCAAGGACCC AAACGAAAAA CGGGATCACA TGGTCCTTCT TGAGTTCGTC ACTGCGGCTG
     3001 GGATAACACT CGGGATGGAC GAACTGTATA AGggcgccAT GGGCAGTGTG CGAACCAACC
     3061 GCTACAGCAT CGTCTCTTCA GAAGAAGACG GTATGAAGTT GGCCACCATG GCAGTTGCAA
     3121 ATGGCTTTGG GAACGGGAAG AGTAAAGTCC ACACCCGACA ACAGTGCAGG AGCCGCTTTG
     3181 TGAAGAAAGA TGGCCACTGT AATGTTCAGT TCATCAATGT GGGTGAGAAG GGGCAACGGT
     3241 ATCTCGCAGA CATCTTCACC ACGTGTGTGG ACATTCGCTG GCGGTGGATG CTGGTTATCT
     3301 TCTGCCTGGC TTTCGTCCTG TCATGGCTGT TTTTTGGCTG TGTGTTTTGG TTGATAGCTC
     3361 TGCTCCATGG GGACCTGGAT GCATACCCAT ACGATGTTCC AGATTACGCT TCCAAAGAGG
     3421 GCAAGGCTTG TGTGTCCGAG GTCAACAGCT TCACGGCTGC CTTCCTCTTC TCCATTGAGA
     3481 CCCAGACAAC CATAGGCTAT GGTTTCAGAT GTGTCACGGA TGAATGCCCA ATTGCTGTTT
     3541 TCATGGTGGT GTTCCAGTCA ATCGTGGGCT GCATCATAGA TGCTTTCATC ATTGGCGCAG
     3601 TCATGGCCAA GATGGCAAAG CCAAAGAAGA GAAACGAGAC TCTTGTCTTC AGTCACAATG
     3661 CCGTGATTGC CATGAGAGAC GGCAAGCTGT GTTTGATGTG GCGAGTGGGC AATCTTCGGA
     3721 AAAGCCACTT GGTGGAAGCT CATGTTCGAG CACAGCTCCT CAAATCCAGA ATTACTTCTG
     3781 AAGGGGAGTA TATCCCTCTG GATCAAATAG ACATCAATGT TGGGTTTGAC AGTGGAATAG
     3841 ATCGTATATT TCTGGTGTCC CCAATCACTA TAGTCCATGA AATAGATGAA GACAGTCCTT
     3901 TATATGATTT GAGTAAACAG GACATTGACA ACGCAGACTT TGAAATCGTG GTCATACTGG
     3961 AAGGCATGGT GGAAGCCACT GCCATGACGA CACAGTGCCG TAGCTCTTAT CTAGCAAATG
     4021 AAATCCTGTG GGGCCACCGC TATGAGCCTG TGCTCTTTGA AGAGAAGCAC TACTACAAAG
     4081 TGGACTATTC CAGGTTCCAC AAAACTTACG AAGTCCCCAA CACTCCCCTT TGTAGTGCCA
     4141 GAGACTTAGC AGAAAAGAAA TATATCCTCT CAAATGCAAA TTCATTTTGC TATGAAAATG
     4201 AAGTTGCCCT CACAAGCAAA GAGGAAGACG ACAGTGAAAA TGGAGTTCCA GAAAGCACTA
     4261 GTACGGACAC GCCCCCTGAC ATAGACCTTC ACAACCAGGC AAGTGTACCT CTAGAGCCCA
     4321 GGCCCTTACG GCGAGAGTCG GAGATActcg agGGCGGGGG CTCGGGGCTC GAAaacttgt
     4381 acttccagag tGGCAGTgga GGTACCCTGG CCTCCAGCTT GACTTTCAAG AAATACCTGT
     4441 AGggcccGAA caaaaactca tctcagaaga ggatctgaat agcgccgtcg accatcatca
     4501 taatcatcat tgagtttaaa cccgctgatc agcctcgact gtgccttcta gttgccagcc
     4561 atctgttgtt tgcccctccc ccgtgccttc cttgaccctg gaaggtgcca ctcccactgt
     4621 cctttcctaa taaaatgagg aaattgcatc gcattgtctg agtaggtgtc attctattct
     4681 ggggggtggg gtggggcagg acagcaaggg ggaggattgg gaagacaata gcaggcatgc
     4741 tggggatgcg gtgggctcta tggagatcta tcgatgttct ggggatgcgg tgggctctat
     4801 ggcttctgag gcggaaagaa ccagctgggg ctctaggggg tatccccacg cgccctgtag
     4861 cggcgcatta agcgcggcgg gtgtggtggt tacgcgcagc gtgaccgcta cacttgccag
     4921 cgccctagcg cccgctcctt tcgctttctt cccttccttt ctcgccacgt tcgccggctt
     4981 tccccgtcaa gctctaaatc gggggtccct ttagggttcc gatttagtgc tttacggcac
     5041 ctcgacccca aaaaacttga ttagggtgat ggttcacgta cctagaagtt cctattccga
     5101 agttcctatt ctctagaaag tataggaact tccttggcca aaaagcctga actcaccgcg
     5161 acgtctgtcg agaagtttct gatcgaaaag ttcgacagcg tctccgacct gatgcagctc
     5221 tcggagggcg aagaatctcg tgctttcagc ttcgatgtag gagggcgtgg atatgtcctg
     5281 cgggtaaata gctgcgccga tggtttctac aaagatcgtt atgtttatcg gcactttgca
     5341 tcggccgcgc tcccgattcc ggaagtgctt gacattgggg aattcagcga gagcctgacc
     5401 tattgcatct cccgccgtgc acagggtgtc acgttgcaag acctgcctga aaccgaactg
     5461 cccgctgttc tgcagccggt cgcggaggcc atggatgcga tcgctgcggc cgatcttagc
     5521 cagacgagcg ggttcggccc attcggaccg caaggaatcg gtcaatacac tacatggcgt
     5581 gatttcatat gcgcgattgc tgatccccat gtgtatcact ggcaaactgt gatggacgac
     5641 accgtcagtg cgtccgtcgc gcaggctctc gatgagctga tgctttgggc cgaggactgc
     5701 cccgaagtcc ggcacctcgt gcacgcggat ttcggctcca acaatgtcct gacggacaat
     5761 ggccgcataa cagcggtcat tgactggagc gaggcgatgt tcggggattc ccaatacgag
     5821 gtcgccaaca tcttcttctg gaggccgtgg ttggcttgta tggagcagca gacgcgctac
     5881 ttcgagcgga ggcatccgga gcttgcagga tcgccgcggc tccgggcgta tatgctccgc
     5941 attggtcttg accaactcta tcagagcttg gttgacggca atttcgatga tgcagcttgg
     6001 gcgcagggtc gatgcgacgc aatcgtccga tccggagccg ggactgtcgg gcgtacacaa
     6061 atcgcccgca gaagcgcggc cgtctggacc gatggctgtg tagaagtact cgccgatagt
     6121 ggaaaccgac gccccagcac tcgtccgagg gcaaaggaat agcacgtact acgagatttc
     6181 gattccaccg ccgccttcta tgaaaggttg ggcttcggaa tcgttttccg ggacgccggc
     6241 tggatgatcc tccagcgcgg ggatctcatg ctggagttct tcgcccaccc caacttgttt
     6301 attgcagctt ataatggtta caaataaagc aatagcatca caaatttcac aaataaagca
     6361 tttttttcac tgcattctag ttgtggtttg tccaaactca tcaatgtatc ttatcatgtc
     6421 tgtataccgt cgacctctag ctagagcttg gcgtaatcat ggtcatagct gtttcctgtg
     6481 tgaaattgtt atccgctcac aattccacac aacatacgag ccggaagcat aaagtgtaaa
     6541 gcctggggtg cctaatgagt gagctaactc acattaattg cgttgcgctc actgcccgct
     6601 ttccagtcgg gaaacctgtc gtgccagctg cattaatgaa tcggccaacg cgcggggaga
     6661 ggcggtttgc gtattgggcg ctcttccgct tcctcgctca ctgactcgct gcgctcggtc
     6721 gttcggctgc ggcgagcggt atcagctcac tcaaaggcgg taatacggtt atccacagaa
     6781 tcaggggata acgcaggaaa gaacatgtga gcaaaaggcc agcaaaaggc caggaaccgt
     6841 aaaaaggccg cgttgctggc gtttttccat aggctccgcc cccctgacga gcatcacaaa
     6901 aatcgacgct caagtcagag gtggcgaaac ccgacaggac tataaagata ccaggcgttt
     6961 ccccctggaa gctccctcgt gcgctctcct gttccgaccc tgccgcttac cggatacctg
     7021 tccgcctttc tcccttcggg aagcgtggcg ctttctcata gctcacgctg taggtatctc
     7081 agttcggtgt aggtcgttcg ctccaagctg ggctgtgtgc acgaaccccc cgttcagccc
     7141 gaccgctgcg ccttatccgg taactatcgt cttgagtcca acccggtaag acacgactta
     7201 tcgccactgg cagcagccac tggtaacagg attagcagag cgaggtatgt aggcggtgct
     7261 acagagttct tgaagtggtg gcctaactac ggcta
//
