# Supplementary material for: Protease-controlled secretion and display of intercellular signals
Source: Nat Commun. 2022 Feb 17;13:912. doi: 10.1038/s41467-022-28623-y (PMC8854555; doi:10.1038/s41467-022-28623-y)
Supplement: Supplementary file 7 — Source Data [file 41467_2022_28623_MOESM7_ESM.zip › Source Data/Plasmids/RELEASE Plasmids/SEAP/cmvto-seap-26sfur3tm-hcvs-kkmp.gb]

LOCUS       CMVTO-SEAP-26SFur3TM-hc 7163 bp ds-DNA     circular     24-FEB-2021
DEFINITION  .
FEATURES             Location/Qualifiers
     polyA_signal    33..56
                     /label="BGH pA"
                     /ApEinfo_revcolor=#b4abac
                     /ApEinfo_fwdcolor=#b4abac
     misc_feature    339..386
                     /label="FRT"
                     /ApEinfo_revcolor=#b4abac
                     /ApEinfo_fwdcolor=#b4abac
     misc_recomb     353..386
                     /label="FRT"
                     /ApEinfo_revcolor=#c7b0e3
                     /ApEinfo_fwdcolor=#c7b0e3
     gene            394..1414
                     /label="Hygromycin"
                     /ApEinfo_revcolor=#b4abac
                     /ApEinfo_fwdcolor=#b4abac
     polyA_signal    1546..1676
                     /label="SV40 pA"
                     /ApEinfo_revcolor=#b4abac
                     /ApEinfo_fwdcolor=#b4abac
     primer_bind     complement(1712..1732)
                     /label="M13-rev"
                     /ApEinfo_revcolor=#85dae9
                     /ApEinfo_fwdcolor=#85dae9
     misc_binding    complement(1738..1760)
                     /label="LacO"
                     /ApEinfo_revcolor=#84b0dc
                     /ApEinfo_fwdcolor=#84b0dc
     promoter        complement(1764..1794)
                     /label="lac promoter"
                     /ApEinfo_revcolor=#c7b0e3
                     /ApEinfo_fwdcolor=#c7b0e3
     rep_origin      2059..2732
                     /label="pUC ori"
                     /ApEinfo_revcolor=#ffef86
                     /ApEinfo_fwdcolor=#ffef86
     rep_origin      complement(2100..2782)
                     /label="ColE1 origin"
                     /ApEinfo_revcolor=#9eafd2
                     /ApEinfo_fwdcolor=#9eafd2
     CDS             complement(2877..3737)
                     /label="Amp (bla)"
                     /ApEinfo_revcolor=#993366
                     /ApEinfo_fwdcolor=#993366
     CDS             complement(2880..3539)
                     /label="AmpR"
                     /ApEinfo_revcolor=#ffef86
                     /ApEinfo_fwdcolor=#ffef86
     promoter        complement(3738..3836)
                     /label="bla promoter"
                     /ApEinfo_revcolor=#c6c9d1
                     /ApEinfo_fwdcolor=#c6c9d1
     promoter        4100..4727
                     /label="CMV"
                     /ApEinfo_revcolor=#c6c9d1
                     /ApEinfo_fwdcolor=#c6c9d1
     promoter        4179..4482
                     /label="CMV enhancer"
                     /ApEinfo_revcolor=#c7b0e3
                     /ApEinfo_fwdcolor=#c7b0e3
     promoter        4483..4686
                     /label="CMV promoter"
                     /ApEinfo_revcolor=#9eafd2
                     /ApEinfo_fwdcolor=#9eafd2
     TATA_signal     4672..4678
                     /label="TATA box"
                     /ApEinfo_revcolor=#b4abac
                     /ApEinfo_fwdcolor=#b4abac
     misc_feature    4688..4706
                     /label="TetO"
                     /ApEinfo_revcolor=#b4abac
                     /ApEinfo_fwdcolor=#b4abac
     misc_feature    4688..4727
                     /label="TetR binding sites"
                     /ApEinfo_revcolor=#b4abac
                     /ApEinfo_fwdcolor=#b4abac
     misc_feature    4709..4727
                     /label="TetO"
                     /ApEinfo_revcolor=#b4abac
                     /ApEinfo_fwdcolor=#b4abac
     misc_feature    4851..4858
                     /label="Kozak"
                     /ApEinfo_revcolor=#b4abac
                     /ApEinfo_fwdcolor=#b4abac
     misc_feature    4859..6376
                     /label="SEAP"
                     /ApEinfo_revcolor=#c6c9d1
                     /ApEinfo_fwdcolor=#c6c9d1
     CDS             4859..6376
                     /label="Translation 4859-6376"
     CDS             6377..6382
                     /label="Translation 6377-6382"
     misc_feature    6383..6430
                     /label="Sindbis virus intracellular 26S RNA"
                     /ApEinfo_revcolor=#ffef86
                     /ApEinfo_fwdcolor=#ffef86
     CDS             6383..6430
                     /label="Translation 6383-6430"
     misc_feature    6431..6550
                     /label="Human Beta-2 Adrenergic Part 1"
                     /ApEinfo_revcolor=#c7b0e3
                     /ApEinfo_fwdcolor=#c7b0e3
     CDS             6431..6550
                     /label="Translation 6431-6550"
     misc_feature    6551..6622
                     /label="HCV Cut Site"
                     /ApEinfo_revcolor=#ff9ccd
                     /ApEinfo_fwdcolor=#ff9ccd
     CDS             6551..6622
                     /label="Translation 6551-6622"
     misc_feature    6575..6604
                     /label="NS5A/NS5B cut site"
                     /ApEinfo_revcolor=#84b0dc
                     /ApEinfo_fwdcolor=#84b0dc
     misc_feature    6623..6733
                     /label="Human Beta-2 Adrenergic Part 2"
                     /ApEinfo_revcolor=#faac61
                     /ApEinfo_fwdcolor=#faac61
     CDS             6623..6733
                     /label="Translation 6623-6733"
     misc_feature    6734..6811
                     /label="CD8alpha"
                     /ApEinfo_revcolor=#ffef86
                     /ApEinfo_fwdcolor=#ffef86
     CDS             6734..6811
                     /label="Translation 6734-6811"
     misc_feature    6812..6856
                     /label="Adenovirus type 2"
                     /ApEinfo_revcolor=#84b0dc
                     /ApEinfo_fwdcolor=#84b0dc
     CDS             6812..6856
                     /label="Translation 6812-6856"
     CDS             6857..6859
                     /label="Translation 6857-6859"
     CDS             6865..6897
                     /label="c-myc epitope"
                     /ApEinfo_revcolor=#993366
                     /ApEinfo_fwdcolor=#993366
     misc_feature    6897..6899
                     /label="New Stop"
                     /ApEinfo_revcolor=#b4abac
                     /ApEinfo_fwdcolor=#b4abac
     CDS             6910..6927
                     /label="Polyhistidine tag"
                     /ApEinfo_revcolor=#993366
                     /ApEinfo_fwdcolor=#993366
     misc_feature    6928..6930
                     /label="STOP (missing now)"
                     /ApEinfo_revcolor=#a187be
                     /ApEinfo_fwdcolor=#a187be
     polyA_signal    6949..7163
                     /label="BGH polyadenylation sequence"
                     /ApEinfo_revcolor=#b4abac
                     /ApEinfo_fwdcolor=#b4abac
ORIGIN
        1 tgcggtgggc tctatggaga tctatcgatg ttctggggat gcggtgggct ctatggcttc
       61 tgaggcggaa agaaccagct ggggctctag ggggtatccc cacgcgccct gtagcggcgc
      121 attaagcgcg gcgggtgtgg tggttacgcg cagcgtgacc gctacacttg ccagcgccct
      181 agcgcccgct cctttcgctt tcttcccttc ctttctcgcc acgttcgccg gctttccccg
      241 tcaagctcta aatcgggggt ccctttaggg ttccgattta gtgctttacg gcacctcgac
      301 cccaaaaaac ttgattaggg tgatggttca cgtacctaga agttcctatt ccgaagttcc
      361 tattctctag aaagtatagg aacttccttg gccaaaaagc ctgaactcac cgcgacgtct
      421 gtcgagaagt ttctgatcga aaagttcgac agcgtctccg acctgatgca gctctcggag
      481 ggcgaagaat ctcgtgcttt cagcttcgat gtaggagggc gtggatatgt cctgcgggta
      541 aatagctgcg ccgatggttt ctacaaagat cgttatgttt atcggcactt tgcatcggcc
      601 gcgctcccga ttccggaagt gcttgacatt ggggaattca gcgagagcct gacctattgc
      661 atctcccgcc gtgcacaggg tgtcacgttg caagacctgc ctgaaaccga actgcccgct
      721 gttctgcagc cggtcgcgga ggccatggat gcgatcgctg cggccgatct tagccagacg
      781 agcgggttcg gcccattcgg accgcaagga atcggtcaat acactacatg gcgtgatttc
      841 atatgcgcga ttgctgatcc ccatgtgtat cactggcaaa ctgtgatgga cgacaccgtc
      901 agtgcgtccg tcgcgcaggc tctcgatgag ctgatgcttt gggccgagga ctgccccgaa
      961 gtccggcacc tcgtgcacgc ggatttcggc tccaacaatg tcctgacgga caatggccgc
     1021 ataacagcgg tcattgactg gagcgaggcg atgttcgggg attcccaata cgaggtcgcc
     1081 aacatcttct tctggaggcc gtggttggct tgtatggagc agcagacgcg ctacttcgag
     1141 cggaggcatc cggagcttgc aggatcgccg cggctccggg cgtatatgct ccgcattggt
     1201 cttgaccaac tctatcagag cttggttgac ggcaatttcg atgatgcagc ttgggcgcag
     1261 ggtcgatgcg acgcaatcgt ccgatccgga gccgggactg tcgggcgtac acaaatcgcc
     1321 cgcagaagcg cggccgtctg gaccgatggc tgtgtagaag tactcgccga tagtggaaac
     1381 cgacgcccca gcactcgtcc gagggcaaag gaatagcacg tactacgaga tttcgattcc
     1441 accgccgcct tctatgaaag gttgggcttc ggaatcgttt tccgggacgc cggctggatg
     1501 atcctccagc gcggggatct catgctggag ttcttcgccc accccaactt gtttattgca
     1561 gcttataatg gttacaaata aagcaatagc atcacaaatt tcacaaataa agcatttttt
     1621 tcactgcatt ctagttgtgg tttgtccaaa ctcatcaatg tatcttatca tgtctgtata
     1681 ccgtcgacct ctagctagag cttggcgtaa tcatggtcat agctgtttcc tgtgtgaaat
     1741 tgttatccgc tcacaattcc acacaacata cgagccggaa gcataaagtg taaagcctgg
     1801 ggtgcctaat gagtgagcta actcacatta attgcgttgc gctcactgcc cgctttccag
     1861 tcgggaaacc tgtcgtgcca gctgcattaa tgaatcggcc aacgcgcggg gagaggcggt
     1921 ttgcgtattg ggcgctcttc cgcttcctcg ctcactgact cgctgcgctc ggtcgttcgg
     1981 ctgcggcgag cggtatcagc tcactcaaag gcggtaatac ggttatccac agaatcaggg
     2041 gataacgcag gaaagaacat gtgagcaaaa ggccagcaaa aggccaggaa ccgtaaaaag
     2101 gccgcgttgc tggcgttttt ccataggctc cgcccccctg acgagcatca caaaaatcga
     2161 cgctcaagtc agaggtggcg aaacccgaca ggactataaa gataccaggc gtttccccct
     2221 ggaagctccc tcgtgcgctc tcctgttccg accctgccgc ttaccggata cctgtccgcc
     2281 tttctccctt cgggaagcgt ggcgctttct catagctcac gctgtaggta tctcagttcg
     2341 gtgtaggtcg ttcgctccaa gctgggctgt gtgcacgaac cccccgttca gcccgaccgc
     2401 tgcgccttat ccggtaacta tcgtcttgag tccaacccgg taagacacga cttatcgcca
     2461 ctggcagcag ccactggtaa caggattagc agagcgaggt atgtaggcgg tgctacagag
     2521 ttcttgaagt ggtggcctaa ctacggctac actagaagga cagtatttgg tatctgcgct
     2581 ctgctgaagc cagttacctt cggaaaaaga gttggtagct cttgatccgg caaacaaacc
     2641 accgctggta gcggtggttt ttttgtttgc aagcagcaga ttacgcgcag aaaaaaagga
     2701 tctcaagaag atcctttgat cttttctacg gggtctgacg ctcagtggaa cgaaaactca
     2761 cgttaaggga ttttggtcat gagattatca aaaaggatct tcacctagat ccttttaaat
     2821 taaaaatgaa gttttaaatc aatctaaagt atatatgagt aaacttggtc tgacagttac
     2881 caatgcttaa tcagtgaggc acctatctca gcgatctgtc tatttcgttc atccatagtt
     2941 gcctgactcc ccgtcgtgta gataactacg atacgggagg gcttaccatc tggccccagt
     3001 gctgcaatga taccgcgaga cccacgctca ccggctccag atttatcagc aataaaccag
     3061 ccagccggaa gggccgagcg cagaagtggt cctgcaactt tatccgcctc catccagtct
     3121 attaattgtt gccgggaagc tagagtaagt agttcgccag ttaatagttt gcgcaacgtt
     3181 gttgccattg ctacaggcat cgtggtgtca cgctcgtcgt ttggtatggc ttcattcagc
     3241 tccggttccc aacgatcaag gcgagttaca tgatccccca tgttgtgcaa aaaagcggtt
     3301 agctccttcg gtcctccgat cgttgtcaga agtaagttgg ccgcagtgtt atcactcatg
     3361 gttatggcag cactgcataa ttctcttact gtcatgccat ccgtaagatg cttttctgtg
     3421 actggtgagt actcaaccaa gtcattctga gaatagtgta tgcggcgacc gagttgctct
     3481 tgcccggcgt caatacggga taataccgcg ccacatagca gaactttaaa agtgctcatc
     3541 attggaaaac gttcttcggg gcgaaaactc tcaaggatct taccgctgtt gagatccagt
     3601 tcgatgtaac ccactcgtgc acccaactga tcttcagcat cttttacttt caccagcgtt
     3661 tctgggtgag caaaaacagg aaggcaaaat gccgcaaaaa agggaataag ggcgacacgg
     3721 aaatgttgaa tactcatact cttccttttt caatattatt gaagcattta tcagggttat
     3781 tgtctcatga gcggatacat atttgaatgt atttagaaaa ataaacaaat aggggttccg
     3841 cgcacatttc cccgaaaagt gccacctgac gtcgacggat cgggagatct cccgatcccc
     3901 tatggtgcac tctcagtaca atctgctctg atgccgcata gttaagccag tatctgctcc
     3961 ctgcttgtgt gttggaggtc gctgagtagt gcgcgagcaa aatttaagct acaacaaggc
     4021 aaggcttgac cgacaattgc atgaagaatc tgcttagggt taggcgtttt gcgctgcttc
     4081 gtacgggcca gatatacgcg ttgacattga ttattgacta gttattaata gtaatcaatt
     4141 acggggtcat tagttcatag cccatatatg gagttccgcg ttacataact tacggtaaat
     4201 ggcccgcctg gctgaccgcc caacgacccc cgcccattga cgtcaataat gacgtatgtt
     4261 cccatagtaa cgccaatagg gactttccat tgacgtcaat gggtggagta tttacggtaa
     4321 actgcccact tggcagtaca tcaagtgtat catatgccaa gtacgccccc tattgacgtc
     4381 aatgacggta aatggcccgc ctggcattat gcccagtaca tgaccttatg ggactttcct
     4441 acttggcagt acatctacgt attagtcatc gctattacca tggtgatgcg gttttggcag
     4501 tacatcaatg ggcgtggata gcggtttgac tcacggggat ttccaagtct ccaccccatt
     4561 gacgtcaatg ggagtttgtt ttggcaccaa aatcaacggg actttccaaa atgtcgtaac
     4621 aactccgccc cattgacgca aatgggcggt aggcgtgtac ggtgggaggt ctatataagc
     4681 agagctctcc ctatcagtga tagagatctc cctatcagtg atagagatcg tcgacgagct
     4741 cgtttagtga accgtcagat cgcctggaga cgccatccac gctgttttga cctccataga
     4801 agacaccggg accgatccag cctccggact ctagcgttta aacttaagct tcgccaccAT
     4861 GCTGCTCCTG TTGCTGCTGC TGGGCCTGAG GCTACAGCTC TCCCTGGGCA TCATCCCAGT
     4921 TGAGGAGGAG AACCCGGACT TCTGGAACCG CGAGGCAGCC GAGGCCCTGG GTGCCGCCAA
     4981 GAAGCTGCAG CCTGCACAGA CAGCCGCCAA GAACCTCATC ATCTTCCTGG GCGATGGGAT
     5041 GGGGGTGTCT ACGGTGACAG CTGCCAGGAT TCTAAAAGGG CAGAAGAAGG ACAAACTGGG
     5101 GCCTGAGATA CCCCTGGCCA TGGACCGCTT CCCATATGTG GCTCTGTCCA AGACATACAA
     5161 TGTAGACAAA CATGTGCCAG ACAGTGGAGC CACAGCCACG GCCTACCTGT GCGGGGTCAA
     5221 GGGCAACTTC CAGACCATTG GCTTGAGTGC AGCCGCCCGC TTTAACCAGT GCAACACGAC
     5281 ACGCGGCAAC GAGGTCATCT CCGTGATGAA TCGGGCCAAG AAAGCAGGGA AGTCAGTGGG
     5341 AGTGGTAACC ACCACACGAG TGCAGCACGC CTCGCCAGCC GGCACCTACG CCCACACGGT
     5401 GAACCGCAAC TGGTACTCGG ACGCCGACGT GCCTGCCTCG GCCCGCCAGG AGGGGTGCCA
     5461 GGACATCGCT ACGCAGCTCA TCTCCAACAT GGACATTGAC GTGATCCTAG GTGGAGGCCG
     5521 AAAATACATG TTTCCCATGG GAACCCCAGA CCCTGAGTAC CCAGATGACT ACAGCCAAGG
     5581 TGGGACCAGG CTGGACGGGA AGAATCTGGT GCAGGAATGG CTGGCGAAGC GCCAGGGTGC
     5641 CCGGTATGTG TGGAACCGCA CTGAGCTCAT GCAGGCTTCC CTGGACCCGT CTGTGACCCA
     5701 TCTCATGGGT CTCTTTGAGC CTGGAGACAT GAAATACGAG ATCCACCGAG ACTCCACACT
     5761 GGACCCCTCC CTGATGGAGA TGACAGAGGC TGCCCTGCGC CTGCTGAGCA GGAACCCCCG
     5821 CGGCTTCTTC CTCTTCGTGG AGGGTGGTCG CATCGACCAT GGTCATCATG AAAGCAGGGC
     5881 TTACCGGGCA CTGACTGAGA CGATCATGTT CGACGACGCC ATTGAGAGGG CGGGCCAGCT
     5941 CACCAGCGAG GAGGACACGC TGAGCCTCGT CACTGCCGAC CACTCCCACG TCTTCTCCTT
     6001 CGGAGGCTAC CCCCTGCGAG GGAGCTCCAT CTTCGGGCTG GCCCCTGGCA AGGCCCGGGA
     6061 CAGGAAGGCC TACACGGTCC TCCTATACGG AAACGGTCCA GGCTATGTGC TCAAGGACGG
     6121 CGCTCGGCCG GATGTTACCG AGAGCGAGAG CGGGAGCCCC GAGTATCGGC AGCAGTCAGC
     6181 AGTGCCCCTG GACGAAGAGA CCCACGCAGG CGAGGACGTG GCGGTGTTCG CGCGCGGCCC
     6241 GCAGGCGCAC CTGGTTCACG GCGTGCAGGA GCAGACCTTC ATAGCGCACG TCATGGCCTT
     6301 CGCCGCCTGC CTGGAGCCCT ACACCGCCTG CGACCTGGCA CCCCCCGCCG GCACCACCGA
     6361 CGCCGCGCAC CCGGGTggat ccTCTGGCAG AAGCAAAAGA AGCGTCATTG ACGGCTTTAC
     6421 CCTGACCAGC GACGAGGTGT GGGTGGTGGG CATGGGCATC GTCATGTCTC TCATCGTCCT
     6481 GGCCATCGTG TTTGGCAATG TGCTGGTCAT CACAGCCATT GCCAAGTTCG AGCGTCTGCA
     6541 GACGGTCACC TCTACCGTGA GCGAGGAAGC TAGTGAGGAT GTCGTCTGCT GCTCAATGTC
     6601 CTACACATGG ACAGGAGCCC TGAATTACTT CATCACTTCA CTGGCCTGTG CTGATCTGGT
     6661 CATGGGCCTG GCAGTGGTGC CCTTTGGGGC CGCCCATATT CTTATGAAAA TGTGGACTTT
     6721 TGGCAACTTC TGGGATATCT ACATCTGGGC TCCCTTGGCC GGGACTTGTG GGGTCCTTCT
     6781 CCTGTCACTG GTTATCACCC TTTACTGCAA CAAGTACAAA AGCAGACGCA GTTTTATTGA
     6841 TGAAAAGAAA ATGCCTTAGg gcccGAAcaa aaactcatct cagaagagga tctgaatagc
     6901 gccgtcgacc atcatcataa tcatcattga gtttaaaccc gctgatcagc ctcgactgtg
     6961 ccttctagtt gccagccatc tgttgtttgc ccctcccccg tgccttcctt gaccctggaa
     7021 ggtgccactc ccactgtcct ttcctaataa aatgaggaaa ttgcatcgca ttgtctgagt
     7081 aggtgtcatt ctattctggg gggtggggtg gggcaggaca gcaaggggga ggattgggaa
     7141 gacaatagca ggcatgctgg gga
//
