# Supplementary material for: Protease-controlled secretion and display of intercellular signals
Source: Nat Commun. 2022 Feb 17;13:912. doi: 10.1038/s41467-022-28623-y (PMC8854555; doi:10.1038/s41467-022-28623-y)
Supplement: Supplementary file 7 — Source Data [file 41467_2022_28623_MOESM7_ESM.zip › Source Data/Plasmids/RELEASE Plasmids/SEAP/cmvto-seap-26sfur-b2ad-hcvs-kkmp.gb]

LOCUS       CMVTO-SEAP-26SFur-B2AD- 6980 bp ds-DNA     circular     31-JUL-2021
DEFINITION  .
FEATURES             Location/Qualifiers
     promoter        complement(858..956)
                     /label="bla promoter"
                     /ApEinfo_revcolor=#c6c9d1
                     /ApEinfo_fwdcolor=#c6c9d1
     promoter        1220..1847
                     /label="CMV"
                     /ApEinfo_revcolor=#c6c9d1
                     /ApEinfo_fwdcolor=#c6c9d1
     promoter        1299..1602
                     /label="CMV enhancer"
                     /ApEinfo_revcolor=#c7b0e3
                     /ApEinfo_fwdcolor=#c7b0e3
     promoter        1603..1806
                     /label="CMV promoter"
                     /ApEinfo_revcolor=#9eafd2
                     /ApEinfo_fwdcolor=#9eafd2
     TATA_signal     1792..1798
                     /label="TATA box"
                     /ApEinfo_revcolor=#b4abac
                     /ApEinfo_fwdcolor=#b4abac
     misc_feature    1808..1826
                     /label="TetO"
                     /ApEinfo_revcolor=#b4abac
                     /ApEinfo_fwdcolor=#b4abac
     misc_feature    1808..1847
                     /label="TetR binding sites"
                     /ApEinfo_revcolor=#b4abac
                     /ApEinfo_fwdcolor=#b4abac
     misc_feature    1829..1847
                     /label="TetO"
                     /ApEinfo_revcolor=#b4abac
                     /ApEinfo_fwdcolor=#b4abac
     misc_feature    1971..1978
                     /label="Kozak"
                     /ApEinfo_revcolor=#b4abac
                     /ApEinfo_fwdcolor=#b4abac
     misc_feature    1979..3496
                     /label="SEAP"
                     /ApEinfo_revcolor=#c6c9d1
                     /ApEinfo_fwdcolor=#c6c9d1
     CDS             1979..3496
                     /label="Translation 1979-3496"
     CDS             3497..3502
                     /label="Translation 3497-3502"
     misc_feature    3503..3550
                     /label="Sindbis virus intracellular 26S RNA"
                     /ApEinfo_revcolor=#ffef86
                     /ApEinfo_fwdcolor=#ffef86
     CDS             3503..3550
                     /label="Translation 3503-3550"
     misc_feature    3551..3670
                     /label="Human Beta-2 Adrenergic Part 1"
                     /ApEinfo_revcolor=#c7b0e3
                     /ApEinfo_fwdcolor=#c7b0e3
     CDS             3551..3670
                     /label="Translation 3551-3670"
     misc_feature    3671..3742
                     /label="HCV Cut Site"
                     /ApEinfo_revcolor=#ff9ccd
                     /ApEinfo_fwdcolor=#ff9ccd
     CDS             3671..3742
                     /label="Translation 3671-3742"
     misc_feature    3695..3724
                     /label="NS5A/NS5B cut site"
                     /ApEinfo_revcolor=#84b0dc
                     /ApEinfo_fwdcolor=#84b0dc
     CDS             3743..3748
                     /label="Translation 3743-3748"
     misc_feature    3749..3793
                     /label="Adenovirus type 2"
                     /ApEinfo_revcolor=#84b0dc
                     /ApEinfo_fwdcolor=#84b0dc
     CDS             3749..3793
                     /label="Translation 3749-3793"
     CDS             3794..3796
                     /label="Translation 3794-3796"
     CDS             3805..3834
                     /label="c-myc epitope"
                     /ApEinfo_revcolor=#993366
                     /ApEinfo_fwdcolor=#993366
     misc_feature    3834..3836
                     /label="New Stop"
                     /ApEinfo_revcolor=#b4abac
                     /ApEinfo_fwdcolor=#b4abac
     CDS             3847..3864
                     /label="Polyhistidine tag"
                     /ApEinfo_revcolor=#993366
                     /ApEinfo_fwdcolor=#993366
     misc_feature    3865..3867
                     /label="STOP (missing now)"
                     /ApEinfo_revcolor=#a187be
                     /ApEinfo_fwdcolor=#a187be
     polyA_signal    3886..4100
                     /label="BGH polyadenylation sequence"
                     /ApEinfo_revcolor=#b4abac
                     /ApEinfo_fwdcolor=#b4abac
     polyA_signal    4133..4156
                     /label="BGH pA"
                     /ApEinfo_revcolor=#b4abac
                     /ApEinfo_fwdcolor=#b4abac
     misc_feature    4439..4486
                     /label="FRT"
                     /ApEinfo_revcolor=#b4abac
                     /ApEinfo_fwdcolor=#b4abac
     misc_recomb     4453..4486
                     /label="FRT"
                     /ApEinfo_revcolor=#c7b0e3
                     /ApEinfo_fwdcolor=#c7b0e3
     gene            4494..5514
                     /label="Hygromycin"
                     /ApEinfo_revcolor=#b4abac
                     /ApEinfo_fwdcolor=#b4abac
     polyA_signal    5646..5776
                     /label="SV40 pA"
                     /ApEinfo_revcolor=#b4abac
                     /ApEinfo_fwdcolor=#b4abac
     primer_bind     complement(5812..5832)
                     /label="M13-rev"
                     /ApEinfo_revcolor=#85dae9
                     /ApEinfo_fwdcolor=#85dae9
     misc_binding    complement(5838..5860)
                     /label="LacO"
                     /ApEinfo_revcolor=#84b0dc
                     /ApEinfo_fwdcolor=#84b0dc
     promoter        complement(5864..5894)
                     /label="lac promoter"
                     /ApEinfo_revcolor=#c7b0e3
                     /ApEinfo_fwdcolor=#c7b0e3
     rep_origin      6159..6832
                     /label="pUC ori"
                     /ApEinfo_revcolor=#ffef86
                     /ApEinfo_fwdcolor=#ffef86
     rep_origin      complement(6200..6882)
                     /label="ColE1 origin"
                     /ApEinfo_revcolor=#9eafd2
                     /ApEinfo_fwdcolor=#9eafd2
     CDS             complement(join(6977..6980,1..857))
                     /label="Amp (bla)"
                     /ApEinfo_revcolor=#993366
                     /ApEinfo_fwdcolor=#993366
     CDS             complement(join(6980..6980,1..659))
                     /label="AmpR"
                     /ApEinfo_revcolor=#ffef86
                     /ApEinfo_fwdcolor=#ffef86
ORIGIN
        1 caatgcttaa tcagtgaggc acctatctca gcgatctgtc tatttcgttc atccatagtt
       61 gcctgactcc ccgtcgtgta gataactacg atacgggagg gcttaccatc tggccccagt
      121 gctgcaatga taccgcgaga cccacgctca ccggctccag atttatcagc aataaaccag
      181 ccagccggaa gggccgagcg cagaagtggt cctgcaactt tatccgcctc catccagtct
      241 attaattgtt gccgggaagc tagagtaagt agttcgccag ttaatagttt gcgcaacgtt
      301 gttgccattg ctacaggcat cgtggtgtca cgctcgtcgt ttggtatggc ttcattcagc
      361 tccggttccc aacgatcaag gcgagttaca tgatccccca tgttgtgcaa aaaagcggtt
      421 agctccttcg gtcctccgat cgttgtcaga agtaagttgg ccgcagtgtt atcactcatg
      481 gttatggcag cactgcataa ttctcttact gtcatgccat ccgtaagatg cttttctgtg
      541 actggtgagt actcaaccaa gtcattctga gaatagtgta tgcggcgacc gagttgctct
      601 tgcccggcgt caatacggga taataccgcg ccacatagca gaactttaaa agtgctcatc
      661 attggaaaac gttcttcggg gcgaaaactc tcaaggatct taccgctgtt gagatccagt
      721 tcgatgtaac ccactcgtgc acccaactga tcttcagcat cttttacttt caccagcgtt
      781 tctgggtgag caaaaacagg aaggcaaaat gccgcaaaaa agggaataag ggcgacacgg
      841 aaatgttgaa tactcatact cttccttttt caatattatt gaagcattta tcagggttat
      901 tgtctcatga gcggatacat atttgaatgt atttagaaaa ataaacaaat aggggttccg
      961 cgcacatttc cccgaaaagt gccacctgac gtcgacggat cgggagatct cccgatcccc
     1021 tatggtgcac tctcagtaca atctgctctg atgccgcata gttaagccag tatctgctcc
     1081 ctgcttgtgt gttggaggtc gctgagtagt gcgcgagcaa aatttaagct acaacaaggc
     1141 aaggcttgac cgacaattgc atgaagaatc tgcttagggt taggcgtttt gcgctgcttc
     1201 gtacgggcca gatatacgcg ttgacattga ttattgacta gttattaata gtaatcaatt
     1261 acggggtcat tagttcatag cccatatatg gagttccgcg ttacataact tacggtaaat
     1321 ggcccgcctg gctgaccgcc caacgacccc cgcccattga cgtcaataat gacgtatgtt
     1381 cccatagtaa cgccaatagg gactttccat tgacgtcaat gggtggagta tttacggtaa
     1441 actgcccact tggcagtaca tcaagtgtat catatgccaa gtacgccccc tattgacgtc
     1501 aatgacggta aatggcccgc ctggcattat gcccagtaca tgaccttatg ggactttcct
     1561 acttggcagt acatctacgt attagtcatc gctattacca tggtgatgcg gttttggcag
     1621 tacatcaatg ggcgtggata gcggtttgac tcacggggat ttccaagtct ccaccccatt
     1681 gacgtcaatg ggagtttgtt ttggcaccaa aatcaacggg actttccaaa atgtcgtaac
     1741 aactccgccc cattgacgca aatgggcggt aggcgtgtac ggtgggaggt ctatataagc
     1801 agagctctcc ctatcagtga tagagatctc cctatcagtg atagagatcg tcgacgagct
     1861 cgtttagtga accgtcagat cgcctggaga cgccatccac gctgttttga cctccataga
     1921 agacaccggg accgatccag cctccggact ctagcgttta aacttaagct tcgccaccAT
     1981 GCTGCTCCTG TTGCTGCTGC TGGGCCTGAG GCTACAGCTC TCCCTGGGCA TCATCCCAGT
     2041 TGAGGAGGAG AACCCGGACT TCTGGAACCG CGAGGCAGCC GAGGCCCTGG GTGCCGCCAA
     2101 GAAGCTGCAG CCTGCACAGA CAGCCGCCAA GAACCTCATC ATCTTCCTGG GCGATGGGAT
     2161 GGGGGTGTCT ACGGTGACAG CTGCCAGGAT TCTAAAAGGG CAGAAGAAGG ACAAACTGGG
     2221 GCCTGAGATA CCCCTGGCCA TGGACCGCTT CCCATATGTG GCTCTGTCCA AGACATACAA
     2281 TGTAGACAAA CATGTGCCAG ACAGTGGAGC CACAGCCACG GCCTACCTGT GCGGGGTCAA
     2341 GGGCAACTTC CAGACCATTG GCTTGAGTGC AGCCGCCCGC TTTAACCAGT GCAACACGAC
     2401 ACGCGGCAAC GAGGTCATCT CCGTGATGAA TCGGGCCAAG AAAGCAGGGA AGTCAGTGGG
     2461 AGTGGTAACC ACCACACGAG TGCAGCACGC CTCGCCAGCC GGCACCTACG CCCACACGGT
     2521 GAACCGCAAC TGGTACTCGG ACGCCGACGT GCCTGCCTCG GCCCGCCAGG AGGGGTGCCA
     2581 GGACATCGCT ACGCAGCTCA TCTCCAACAT GGACATTGAC GTGATCCTAG GTGGAGGCCG
     2641 AAAATACATG TTTCCCATGG GAACCCCAGA CCCTGAGTAC CCAGATGACT ACAGCCAAGG
     2701 TGGGACCAGG CTGGACGGGA AGAATCTGGT GCAGGAATGG CTGGCGAAGC GCCAGGGTGC
     2761 CCGGTATGTG TGGAACCGCA CTGAGCTCAT GCAGGCTTCC CTGGACCCGT CTGTGACCCA
     2821 TCTCATGGGT CTCTTTGAGC CTGGAGACAT GAAATACGAG ATCCACCGAG ACTCCACACT
     2881 GGACCCCTCC CTGATGGAGA TGACAGAGGC TGCCCTGCGC CTGCTGAGCA GGAACCCCCG
     2941 CGGCTTCTTC CTCTTCGTGG AGGGTGGTCG CATCGACCAT GGTCATCATG AAAGCAGGGC
     3001 TTACCGGGCA CTGACTGAGA CGATCATGTT CGACGACGCC ATTGAGAGGG CGGGCCAGCT
     3061 CACCAGCGAG GAGGACACGC TGAGCCTCGT CACTGCCGAC CACTCCCACG TCTTCTCCTT
     3121 CGGAGGCTAC CCCCTGCGAG GGAGCTCCAT CTTCGGGCTG GCCCCTGGCA AGGCCCGGGA
     3181 CAGGAAGGCC TACACGGTCC TCCTATACGG AAACGGTCCA GGCTATGTGC TCAAGGACGG
     3241 CGCTCGGCCG GATGTTACCG AGAGCGAGAG CGGGAGCCCC GAGTATCGGC AGCAGTCAGC
     3301 AGTGCCCCTG GACGAAGAGA CCCACGCAGG CGAGGACGTG GCGGTGTTCG CGCGCGGCCC
     3361 GCAGGCGCAC CTGGTTCACG GCGTGCAGGA GCAGACCTTC ATAGCGCACG TCATGGCCTT
     3421 CGCCGCCTGC CTGGAGCCCT ACACCGCCTG CGACCTGGCA CCCCCCGCCG GCACCACCGA
     3481 CGCCGCGCAC CCGGGTggat ccTCTGGCAG AAGCAAAAGA AGCGTCATTG ACGGCTTTAC
     3541 CCTGACCAGC GACGAGGTGT GGGTGGTGGG CATGGGCATC GTCATGTCTC TCATCGTCCT
     3601 GGCCATCGTG TTTGGCAATG TGCTGGTCAT CACAGCCATT GCCAAGTTCG AGCGTCTGCA
     3661 GACGGTCACC TCTACCGTGA GCGAGGAAGC TAGTGAGGAT GTCGTCTGCT GCTCAATGTC
     3721 CTACACATGG ACAGGAGCCC TGGGTACCAA GTACAAAAGC AGACGCAGTT TTATTGATGA
     3781 AAAGAAAATG CCTTAGggcc cGAAcaaaaa ctcatctcag aagaggatct gaatagcgcc
     3841 gtcgaccatc atcataatca tcattgagtt taaacccgct gatcagcctc gactgtgcct
     3901 tctagttgcc agccatctgt tgtttgcccc tcccccgtgc cttccttgac cctggaaggt
     3961 gccactccca ctgtcctttc ctaataaaat gaggaaattg catcgcattg tctgagtagg
     4021 tgtcattcta ttctgggggg tggggtgggg caggacagca agggggagga ttgggaagac
     4081 aatagcaggc atgctgggga tgcggtgggc tctatggaga tctatcgatg ttctggggat
     4141 gcggtgggct ctatggcttc tgaggcggaa agaaccagct ggggctctag ggggtatccc
     4201 cacgcgccct gtagcggcgc attaagcgcg gcgggtgtgg tggttacgcg cagcgtgacc
     4261 gctacacttg ccagcgccct agcgcccgct cctttcgctt tcttcccttc ctttctcgcc
     4321 acgttcgccg gctttccccg tcaagctcta aatcgggggt ccctttaggg ttccgattta
     4381 gtgctttacg gcacctcgac cccaaaaaac ttgattaggg tgatggttca cgtacctaga
     4441 agttcctatt ccgaagttcc tattctctag aaagtatagg aacttccttg gccaaaaagc
     4501 ctgaactcac cgcgacgtct gtcgagaagt ttctgatcga aaagttcgac agcgtctccg
     4561 acctgatgca gctctcggag ggcgaagaat ctcgtgcttt cagcttcgat gtaggagggc
     4621 gtggatatgt cctgcgggta aatagctgcg ccgatggttt ctacaaagat cgttatgttt
     4681 atcggcactt tgcatcggcc gcgctcccga ttccggaagt gcttgacatt ggggaattca
     4741 gcgagagcct gacctattgc atctcccgcc gtgcacaggg tgtcacgttg caagacctgc
     4801 ctgaaaccga actgcccgct gttctgcagc cggtcgcgga ggccatggat gcgatcgctg
     4861 cggccgatct tagccagacg agcgggttcg gcccattcgg accgcaagga atcggtcaat
     4921 acactacatg gcgtgatttc atatgcgcga ttgctgatcc ccatgtgtat cactggcaaa
     4981 ctgtgatgga cgacaccgtc agtgcgtccg tcgcgcaggc tctcgatgag ctgatgcttt
     5041 gggccgagga ctgccccgaa gtccggcacc tcgtgcacgc ggatttcggc tccaacaatg
     5101 tcctgacgga caatggccgc ataacagcgg tcattgactg gagcgaggcg atgttcgggg
     5161 attcccaata cgaggtcgcc aacatcttct tctggaggcc gtggttggct tgtatggagc
     5221 agcagacgcg ctacttcgag cggaggcatc cggagcttgc aggatcgccg cggctccggg
     5281 cgtatatgct ccgcattggt cttgaccaac tctatcagag cttggttgac ggcaatttcg
     5341 atgatgcagc ttgggcgcag ggtcgatgcg acgcaatcgt ccgatccgga gccgggactg
     5401 tcgggcgtac acaaatcgcc cgcagaagcg cggccgtctg gaccgatggc tgtgtagaag
     5461 tactcgccga tagtggaaac cgacgcccca gcactcgtcc gagggcaaag gaatagcacg
     5521 tactacgaga tttcgattcc accgccgcct tctatgaaag gttgggcttc ggaatcgttt
     5581 tccgggacgc cggctggatg atcctccagc gcggggatct catgctggag ttcttcgccc
     5641 accccaactt gtttattgca gcttataatg gttacaaata aagcaatagc atcacaaatt
     5701 tcacaaataa agcatttttt tcactgcatt ctagttgtgg tttgtccaaa ctcatcaatg
     5761 tatcttatca tgtctgtata ccgtcgacct ctagctagag cttggcgtaa tcatggtcat
     5821 agctgtttcc tgtgtgaaat tgttatccgc tcacaattcc acacaacata cgagccggaa
     5881 gcataaagtg taaagcctgg ggtgcctaat gagtgagcta actcacatta attgcgttgc
     5941 gctcactgcc cgctttccag tcgggaaacc tgtcgtgcca gctgcattaa tgaatcggcc
     6001 aacgcgcggg gagaggcggt ttgcgtattg ggcgctcttc cgcttcctcg ctcactgact
     6061 cgctgcgctc ggtcgttcgg ctgcggcgag cggtatcagc tcactcaaag gcggtaatac
     6121 ggttatccac agaatcaggg gataacgcag gaaagaacat gtgagcaaaa ggccagcaaa
     6181 aggccaggaa ccgtaaaaag gccgcgttgc tggcgttttt ccataggctc cgcccccctg
     6241 acgagcatca caaaaatcga cgctcaagtc agaggtggcg aaacccgaca ggactataaa
     6301 gataccaggc gtttccccct ggaagctccc tcgtgcgctc tcctgttccg accctgccgc
     6361 ttaccggata cctgtccgcc tttctccctt cgggaagcgt ggcgctttct catagctcac
     6421 gctgtaggta tctcagttcg gtgtaggtcg ttcgctccaa gctgggctgt gtgcacgaac
     6481 cccccgttca gcccgaccgc tgcgccttat ccggtaacta tcgtcttgag tccaacccgg
     6541 taagacacga cttatcgcca ctggcagcag ccactggtaa caggattagc agagcgaggt
     6601 atgtaggcgg tgctacagag ttcttgaagt ggtggcctaa ctacggctac actagaagga
     6661 cagtatttgg tatctgcgct ctgctgaagc cagttacctt cggaaaaaga gttggtagct
     6721 cttgatccgg caaacaaacc accgctggta gcggtggttt ttttgtttgc aagcagcaga
     6781 ttacgcgcag aaaaaaagga tctcaagaag atcctttgat cttttctacg gggtctgacg
     6841 ctcagtggaa cgaaaactca cgttaaggga ttttggtcat gagattatca aaaaggatct
     6901 tcacctagat ccttttaaat taaaaatgaa gttttaaatc aatctaaagt atatatgagt
     6961 aaacttggtc tgacagttac
//
