# Supplementary material for: Protease-controlled secretion and display of intercellular signals
Source: Nat Commun. 2022 Feb 17;13:912. doi: 10.1038/s41467-022-28623-y (PMC8854555; doi:10.1038/s41467-022-28623-y)
Supplement: Supplementary file 7 — Source Data [file 41467_2022_28623_MOESM7_ESM.zip › Source Data/Plasmids/RELEASE Plasmids/Logic Gates/cmvto-seap-26sfur-b2ad-hcvs-tevs-kkmp.gb]

LOCUS       CMVTO-SEAP-26SFur-B2AD- 7031 bp ds-DNA     circular     24-AUG-2021
DEFINITION  .
FEATURES             Location/Qualifiers
     promoter        complement(858..956)
                     /label="bla promoter"
                     /ApEinfo_revcolor=#c6c9d1
                     /ApEinfo_fwdcolor=#c6c9d1
     promoter        1220..1847
                     /label="CMV"
                     /ApEinfo_revcolor=#c6c9d1
                     /ApEinfo_fwdcolor=#c6c9d1
     promoter        1299..1602
                     /label="CMV enhancer"
                     /ApEinfo_revcolor=#c7b0e3
                     /ApEinfo_fwdcolor=#c7b0e3
     promoter        1603..1806
                     /label="CMV promoter"
                     /ApEinfo_revcolor=#9eafd2
                     /ApEinfo_fwdcolor=#9eafd2
     TATA_signal     1792..1798
                     /label="TATA box"
                     /ApEinfo_revcolor=#b4abac
                     /ApEinfo_fwdcolor=#b4abac
     misc_feature    1808..1826
                     /label="TetO"
                     /ApEinfo_revcolor=#b4abac
                     /ApEinfo_fwdcolor=#b4abac
     misc_feature    1808..1847
                     /label="TetR binding sites"
                     /ApEinfo_revcolor=#b4abac
                     /ApEinfo_fwdcolor=#b4abac
     misc_feature    1829..1847
                     /label="TetO"
                     /ApEinfo_revcolor=#b4abac
                     /ApEinfo_fwdcolor=#b4abac
     misc_feature    1971..1978
                     /label="Kozak"
                     /ApEinfo_revcolor=#b4abac
                     /ApEinfo_fwdcolor=#b4abac
     misc_feature    1979..3496
                     /label="SEAP"
                     /ApEinfo_revcolor=#c6c9d1
                     /ApEinfo_fwdcolor=#c6c9d1
     CDS             1979..3496
                     /label="Translation 1979-3496"
     CDS             3497..3502
                     /label="Translation 3497-3502"
     misc_feature    3503..3550
                     /label="Sindbis virus intracellular 26S RNA"
                     /ApEinfo_revcolor=#ffef86
                     /ApEinfo_fwdcolor=#ffef86
     CDS             3503..3550
                     /label="Translation 3503-3550"
     misc_feature    3551..3670
                     /label="Human Beta-2 Adrenergic Part 1"
                     /ApEinfo_revcolor=#c7b0e3
                     /ApEinfo_fwdcolor=#c7b0e3
     CDS             3551..3670
                     /label="Translation 3551-3670"
     misc_feature    3671..3742
                     /label="HCV Cut Site"
                     /ApEinfo_revcolor=#ff9ccd
                     /ApEinfo_fwdcolor=#ff9ccd
     CDS             3671..3742
                     /label="Translation 3671-3742"
     misc_feature    3695..3724
                     /label="NS5A/NS5B cut site"
                     /ApEinfo_revcolor=#84b0dc
                     /ApEinfo_fwdcolor=#84b0dc
     CDS             3743..3748
                     /label="Translation 3743-3748"
     CDS             3749..3799
                     /label="Translation 3749-3799"
     CDS             3764..3784
                     /label="TEVsite"
                     /ApEinfo_revcolor=#993366
                     /ApEinfo_fwdcolor=#993366
     misc_feature    3800..3844
                     /label="Adenovirus type 2"
                     /ApEinfo_revcolor=#84b0dc
                     /ApEinfo_fwdcolor=#84b0dc
     CDS             3800..3844
                     /label="Translation 3800-3844"
     CDS             3845..3847
                     /label="Translation 3845-3847"
     CDS             3856..3885
                     /label="c-myc epitope"
                     /ApEinfo_revcolor=#993366
                     /ApEinfo_fwdcolor=#993366
     misc_feature    3885..3887
                     /label="New Stop"
                     /ApEinfo_revcolor=#b4abac
                     /ApEinfo_fwdcolor=#b4abac
     CDS             3898..3915
                     /label="Polyhistidine tag"
                     /ApEinfo_revcolor=#993366
                     /ApEinfo_fwdcolor=#993366
     misc_feature    3916..3918
                     /label="STOP (missing now)"
                     /ApEinfo_revcolor=#a187be
                     /ApEinfo_fwdcolor=#a187be
     polyA_signal    3937..4151
                     /label="BGH polyadenylation sequence"
                     /ApEinfo_revcolor=#b4abac
                     /ApEinfo_fwdcolor=#b4abac
     polyA_signal    4184..4207
                     /label="BGH pA"
                     /ApEinfo_revcolor=#b4abac
                     /ApEinfo_fwdcolor=#b4abac
     misc_feature    4490..4537
                     /label="FRT"
                     /ApEinfo_revcolor=#b4abac
                     /ApEinfo_fwdcolor=#b4abac
     misc_recomb     4504..4537
                     /label="FRT"
                     /ApEinfo_revcolor=#c7b0e3
                     /ApEinfo_fwdcolor=#c7b0e3
     gene            4545..5565
                     /label="Hygromycin"
                     /ApEinfo_revcolor=#b4abac
                     /ApEinfo_fwdcolor=#b4abac
     polyA_signal    5697..5827
                     /label="SV40 pA"
                     /ApEinfo_revcolor=#b4abac
                     /ApEinfo_fwdcolor=#b4abac
     primer_bind     complement(5863..5883)
                     /label="M13-rev"
                     /ApEinfo_revcolor=#85dae9
                     /ApEinfo_fwdcolor=#85dae9
     misc_binding    complement(5889..5911)
                     /label="LacO"
                     /ApEinfo_revcolor=#84b0dc
                     /ApEinfo_fwdcolor=#84b0dc
     promoter        complement(5915..5945)
                     /label="lac promoter"
                     /ApEinfo_revcolor=#c7b0e3
                     /ApEinfo_fwdcolor=#c7b0e3
     rep_origin      6210..6883
                     /label="pUC ori"
                     /ApEinfo_revcolor=#ffef86
                     /ApEinfo_fwdcolor=#ffef86
     rep_origin      complement(6251..6933)
                     /label="ColE1 origin"
                     /ApEinfo_revcolor=#9eafd2
                     /ApEinfo_fwdcolor=#9eafd2
     CDS             complement(join(7028..7031,1..857))
                     /label="Amp (bla)"
                     /ApEinfo_revcolor=#993366
                     /ApEinfo_fwdcolor=#993366
     CDS             complement(join(7031..7031,1..659))
                     /label="AmpR"
                     /ApEinfo_revcolor=#ffef86
                     /ApEinfo_fwdcolor=#ffef86
ORIGIN
        1 caatgcttaa tcagtgaggc acctatctca gcgatctgtc tatttcgttc atccatagtt
       61 gcctgactcc ccgtcgtgta gataactacg atacgggagg gcttaccatc tggccccagt
      121 gctgcaatga taccgcgaga cccacgctca ccggctccag atttatcagc aataaaccag
      181 ccagccggaa gggccgagcg cagaagtggt cctgcaactt tatccgcctc catccagtct
      241 attaattgtt gccgggaagc tagagtaagt agttcgccag ttaatagttt gcgcaacgtt
      301 gttgccattg ctacaggcat cgtggtgtca cgctcgtcgt ttggtatggc ttcattcagc
      361 tccggttccc aacgatcaag gcgagttaca tgatccccca tgttgtgcaa aaaagcggtt
      421 agctccttcg gtcctccgat cgttgtcaga agtaagttgg ccgcagtgtt atcactcatg
      481 gttatggcag cactgcataa ttctcttact gtcatgccat ccgtaagatg cttttctgtg
      541 actggtgagt actcaaccaa gtcattctga gaatagtgta tgcggcgacc gagttgctct
      601 tgcccggcgt caatacggga taataccgcg ccacatagca gaactttaaa agtgctcatc
      661 attggaaaac gttcttcggg gcgaaaactc tcaaggatct taccgctgtt gagatccagt
      721 tcgatgtaac ccactcgtgc acccaactga tcttcagcat cttttacttt caccagcgtt
      781 tctgggtgag caaaaacagg aaggcaaaat gccgcaaaaa agggaataag ggcgacacgg
      841 aaatgttgaa tactcatact cttccttttt caatattatt gaagcattta tcagggttat
      901 tgtctcatga gcggatacat atttgaatgt atttagaaaa ataaacaaat aggggttccg
      961 cgcacatttc cccgaaaagt gccacctgac gtcgacggat cgggagatct cccgatcccc
     1021 tatggtgcac tctcagtaca atctgctctg atgccgcata gttaagccag tatctgctcc
     1081 ctgcttgtgt gttggaggtc gctgagtagt gcgcgagcaa aatttaagct acaacaaggc
     1141 aaggcttgac cgacaattgc atgaagaatc tgcttagggt taggcgtttt gcgctgcttc
     1201 gtacgggcca gatatacgcg ttgacattga ttattgacta gttattaata gtaatcaatt
     1261 acggggtcat tagttcatag cccatatatg gagttccgcg ttacataact tacggtaaat
     1321 ggcccgcctg gctgaccgcc caacgacccc cgcccattga cgtcaataat gacgtatgtt
     1381 cccatagtaa cgccaatagg gactttccat tgacgtcaat gggtggagta tttacggtaa
     1441 actgcccact tggcagtaca tcaagtgtat catatgccaa gtacgccccc tattgacgtc
     1501 aatgacggta aatggcccgc ctggcattat gcccagtaca tgaccttatg ggactttcct
     1561 acttggcagt acatctacgt attagtcatc gctattacca tggtgatgcg gttttggcag
     1621 tacatcaatg ggcgtggata gcggtttgac tcacggggat ttccaagtct ccaccccatt
     1681 gacgtcaatg ggagtttgtt ttggcaccaa aatcaacggg actttccaaa atgtcgtaac
     1741 aactccgccc cattgacgca aatgggcggt aggcgtgtac ggtgggaggt ctatataagc
     1801 agagctctcc ctatcagtga tagagatctc cctatcagtg atagagatcg tcgacgagct
     1861 cgtttagtga accgtcagat cgcctggaga cgccatccac gctgttttga cctccataga
     1921 agacaccggg accgatccag cctccggact ctagcgttta aacttaagct tcgccaccAT
     1981 GCTGCTCCTG TTGCTGCTGC TGGGCCTGAG GCTACAGCTC TCCCTGGGCA TCATCCCAGT
     2041 TGAGGAGGAG AACCCGGACT TCTGGAACCG CGAGGCAGCC GAGGCCCTGG GTGCCGCCAA
     2101 GAAGCTGCAG CCTGCACAGA CAGCCGCCAA GAACCTCATC ATCTTCCTGG GCGATGGGAT
     2161 GGGGGTGTCT ACGGTGACAG CTGCCAGGAT TCTAAAAGGG CAGAAGAAGG ACAAACTGGG
     2221 GCCTGAGATA CCCCTGGCCA TGGACCGCTT CCCATATGTG GCTCTGTCCA AGACATACAA
     2281 TGTAGACAAA CATGTGCCAG ACAGTGGAGC CACAGCCACG GCCTACCTGT GCGGGGTCAA
     2341 GGGCAACTTC CAGACCATTG GCTTGAGTGC AGCCGCCCGC TTTAACCAGT GCAACACGAC
     2401 ACGCGGCAAC GAGGTCATCT CCGTGATGAA TCGGGCCAAG AAAGCAGGGA AGTCAGTGGG
     2461 AGTGGTAACC ACCACACGAG TGCAGCACGC CTCGCCAGCC GGCACCTACG CCCACACGGT
     2521 GAACCGCAAC TGGTACTCGG ACGCCGACGT GCCTGCCTCG GCCCGCCAGG AGGGGTGCCA
     2581 GGACATCGCT ACGCAGCTCA TCTCCAACAT GGACATTGAC GTGATCCTAG GTGGAGGCCG
     2641 AAAATACATG TTTCCCATGG GAACCCCAGA CCCTGAGTAC CCAGATGACT ACAGCCAAGG
     2701 TGGGACCAGG CTGGACGGGA AGAATCTGGT GCAGGAATGG CTGGCGAAGC GCCAGGGTGC
     2761 CCGGTATGTG TGGAACCGCA CTGAGCTCAT GCAGGCTTCC CTGGACCCGT CTGTGACCCA
     2821 TCTCATGGGT CTCTTTGAGC CTGGAGACAT GAAATACGAG ATCCACCGAG ACTCCACACT
     2881 GGACCCCTCC CTGATGGAGA TGACAGAGGC TGCCCTGCGC CTGCTGAGCA GGAACCCCCG
     2941 CGGCTTCTTC CTCTTCGTGG AGGGTGGTCG CATCGACCAT GGTCATCATG AAAGCAGGGC
     3001 TTACCGGGCA CTGACTGAGA CGATCATGTT CGACGACGCC ATTGAGAGGG CGGGCCAGCT
     3061 CACCAGCGAG GAGGACACGC TGAGCCTCGT CACTGCCGAC CACTCCCACG TCTTCTCCTT
     3121 CGGAGGCTAC CCCCTGCGAG GGAGCTCCAT CTTCGGGCTG GCCCCTGGCA AGGCCCGGGA
     3181 CAGGAAGGCC TACACGGTCC TCCTATACGG AAACGGTCCA GGCTATGTGC TCAAGGACGG
     3241 CGCTCGGCCG GATGTTACCG AGAGCGAGAG CGGGAGCCCC GAGTATCGGC AGCAGTCAGC
     3301 AGTGCCCCTG GACGAAGAGA CCCACGCAGG CGAGGACGTG GCGGTGTTCG CGCGCGGCCC
     3361 GCAGGCGCAC CTGGTTCACG GCGTGCAGGA GCAGACCTTC ATAGCGCACG TCATGGCCTT
     3421 CGCCGCCTGC CTGGAGCCCT ACACCGCCTG CGACCTGGCA CCCCCCGCCG GCACCACCGA
     3481 CGCCGCGCAC CCGGGTggat ccTCTGGCAG AAGCAAAAGA AGCGTCATTG ACGGCTTTAC
     3541 CCTGACCAGC GACGAGGTGT GGGTGGTGGG CATGGGCATC GTCATGTCTC TCATCGTCCT
     3601 GGCCATCGTG TTTGGCAATG TGCTGGTCAT CACAGCCATT GCCAAGTTCG AGCGTCTGCA
     3661 GACGGTCACC TCTACCGTGA GCGAGGAAGC TAGTGAGGAT GTCGTCTGCT GCTCAATGTC
     3721 CTACACATGG ACAGGAGCCC TGGGTACCGG GGGCGGCTCT ctcgagaact tgtacttcca
     3781 gagtGGCAGT ggaGGTACCA AGTACAAAAG CAGACGCAGT TTTATTGATG AAAAGAAAAT
     3841 GCCTTAGggc ccGAAcaaaa actcatctca gaagaggatc tgaatagcgc cgtcgaccat
     3901 catcataatc atcattgagt ttaaacccgc tgatcagcct cgactgtgcc ttctagttgc
     3961 cagccatctg ttgtttgccc ctcccccgtg ccttccttga ccctggaagg tgccactccc
     4021 actgtccttt cctaataaaa tgaggaaatt gcatcgcatt gtctgagtag gtgtcattct
     4081 attctggggg gtggggtggg gcaggacagc aagggggagg attgggaaga caatagcagg
     4141 catgctgggg atgcggtggg ctctatggag atctatcgat gttctgggga tgcggtgggc
     4201 tctatggctt ctgaggcgga aagaaccagc tggggctcta gggggtatcc ccacgcgccc
     4261 tgtagcggcg cattaagcgc ggcgggtgtg gtggttacgc gcagcgtgac cgctacactt
     4321 gccagcgccc tagcgcccgc tcctttcgct ttcttccctt cctttctcgc cacgttcgcc
     4381 ggctttcccc gtcaagctct aaatcggggg tccctttagg gttccgattt agtgctttac
     4441 ggcacctcga ccccaaaaaa cttgattagg gtgatggttc acgtacctag aagttcctat
     4501 tccgaagttc ctattctcta gaaagtatag gaacttcctt ggccaaaaag cctgaactca
     4561 ccgcgacgtc tgtcgagaag tttctgatcg aaaagttcga cagcgtctcc gacctgatgc
     4621 agctctcgga gggcgaagaa tctcgtgctt tcagcttcga tgtaggaggg cgtggatatg
     4681 tcctgcgggt aaatagctgc gccgatggtt tctacaaaga tcgttatgtt tatcggcact
     4741 ttgcatcggc cgcgctcccg attccggaag tgcttgacat tggggaattc agcgagagcc
     4801 tgacctattg catctcccgc cgtgcacagg gtgtcacgtt gcaagacctg cctgaaaccg
     4861 aactgcccgc tgttctgcag ccggtcgcgg aggccatgga tgcgatcgct gcggccgatc
     4921 ttagccagac gagcgggttc ggcccattcg gaccgcaagg aatcggtcaa tacactacat
     4981 ggcgtgattt catatgcgcg attgctgatc cccatgtgta tcactggcaa actgtgatgg
     5041 acgacaccgt cagtgcgtcc gtcgcgcagg ctctcgatga gctgatgctt tgggccgagg
     5101 actgccccga agtccggcac ctcgtgcacg cggatttcgg ctccaacaat gtcctgacgg
     5161 acaatggccg cataacagcg gtcattgact ggagcgaggc gatgttcggg gattcccaat
     5221 acgaggtcgc caacatcttc ttctggaggc cgtggttggc ttgtatggag cagcagacgc
     5281 gctacttcga gcggaggcat ccggagcttg caggatcgcc gcggctccgg gcgtatatgc
     5341 tccgcattgg tcttgaccaa ctctatcaga gcttggttga cggcaatttc gatgatgcag
     5401 cttgggcgca gggtcgatgc gacgcaatcg tccgatccgg agccgggact gtcgggcgta
     5461 cacaaatcgc ccgcagaagc gcggccgtct ggaccgatgg ctgtgtagaa gtactcgccg
     5521 atagtggaaa ccgacgcccc agcactcgtc cgagggcaaa ggaatagcac gtactacgag
     5581 atttcgattc caccgccgcc ttctatgaaa ggttgggctt cggaatcgtt ttccgggacg
     5641 ccggctggat gatcctccag cgcggggatc tcatgctgga gttcttcgcc caccccaact
     5701 tgtttattgc agcttataat ggttacaaat aaagcaatag catcacaaat ttcacaaata
     5761 aagcattttt ttcactgcat tctagttgtg gtttgtccaa actcatcaat gtatcttatc
     5821 atgtctgtat accgtcgacc tctagctaga gcttggcgta atcatggtca tagctgtttc
     5881 ctgtgtgaaa ttgttatccg ctcacaattc cacacaacat acgagccgga agcataaagt
     5941 gtaaagcctg gggtgcctaa tgagtgagct aactcacatt aattgcgttg cgctcactgc
     6001 ccgctttcca gtcgggaaac ctgtcgtgcc agctgcatta atgaatcggc caacgcgcgg
     6061 ggagaggcgg tttgcgtatt gggcgctctt ccgcttcctc gctcactgac tcgctgcgct
     6121 cggtcgttcg gctgcggcga gcggtatcag ctcactcaaa ggcggtaata cggttatcca
     6181 cagaatcagg ggataacgca ggaaagaaca tgtgagcaaa aggccagcaa aaggccagga
     6241 accgtaaaaa ggccgcgttg ctggcgtttt tccataggct ccgcccccct gacgagcatc
     6301 acaaaaatcg acgctcaagt cagaggtggc gaaacccgac aggactataa agataccagg
     6361 cgtttccccc tggaagctcc ctcgtgcgct ctcctgttcc gaccctgccg cttaccggat
     6421 acctgtccgc ctttctccct tcgggaagcg tggcgctttc tcatagctca cgctgtaggt
     6481 atctcagttc ggtgtaggtc gttcgctcca agctgggctg tgtgcacgaa ccccccgttc
     6541 agcccgaccg ctgcgcctta tccggtaact atcgtcttga gtccaacccg gtaagacacg
     6601 acttatcgcc actggcagca gccactggta acaggattag cagagcgagg tatgtaggcg
     6661 gtgctacaga gttcttgaag tggtggccta actacggcta cactagaagg acagtatttg
     6721 gtatctgcgc tctgctgaag ccagttacct tcggaaaaag agttggtagc tcttgatccg
     6781 gcaaacaaac caccgctggt agcggtggtt tttttgtttg caagcagcag attacgcgca
     6841 gaaaaaaagg atctcaagaa gatcctttga tcttttctac ggggtctgac gctcagtgga
     6901 acgaaaactc acgttaaggg attttggtca tgagattatc aaaaaggatc ttcacctaga
     6961 tccttttaaa ttaaaaatga agttttaaat caatctaaag tatatatgag taaacttggt
     7021 ctgacagtta c
//
