# Supplementary material for: Protease-controlled secretion and display of intercellular signals
Source: Nat Commun. 2022 Feb 17;13:912. doi: 10.1038/s41467-022-28623-y (PMC8854555; doi:10.1038/s41467-022-28623-y)
Supplement: Supplementary file 7 — Source Data [file 41467_2022_28623_MOESM7_ESM.zip › Source Data/Plasmids/Protease Plasmids/RAS Sensor/cmvto-rbdk65e-ctevp.gb]

LOCUS       CMV-TO-rbdK65E-cTEVP_(F 5798 bp ds-DNA     circular     16-JUN-2021
DEFINITION  .
FEATURES             Location/Qualifiers
     CDS             complement(591..1451)
                     /label="Amp (bla)"
                     /ApEinfo_revcolor=#993366
                     /ApEinfo_fwdcolor=#993366
     promoter        complement(1452..1550)
                     /label="bla promoter"
                     /ApEinfo_revcolor=#c6c9d1
                     /ApEinfo_fwdcolor=#c6c9d1
     promoter        1814..2441
                     /label="CMV"
                     /ApEinfo_revcolor=#c6c9d1
                     /ApEinfo_fwdcolor=#c6c9d1
     enhancer        1814..2540
                     /label="enhancer"
                     /ApEinfo_revcolor=#b4abac
                     /ApEinfo_fwdcolor=#b4abac
     TATA_signal     2386..2392
                     /label="TATA box"
                     /ApEinfo_revcolor=#b4abac
                     /ApEinfo_fwdcolor=#b4abac
     misc_feature    2402..2420
                     /label="TetO"
                     /ApEinfo_revcolor=#b4abac
                     /ApEinfo_fwdcolor=#b4abac
     misc_feature    2402..2441
                     /label="TetR binding sites"
                     /ApEinfo_revcolor=#b4abac
                     /ApEinfo_fwdcolor=#b4abac
     misc_feature    2423..2441
                     /label="TetO"
                     /ApEinfo_revcolor=#b4abac
                     /ApEinfo_fwdcolor=#b4abac
     misc_feature    2565..2572
                     /label="Kozak"
                     /ApEinfo_revcolor=#b4abac
                     /ApEinfo_fwdcolor=#b4abac
     CDS             2573..3199
                     /label="Translation 2573-3199"
     CDS             2576..2821
                     /label="CRaf rbd K65E K108A"
                     /ApEinfo_revcolor=#993366
                     /ApEinfo_fwdcolor=#993366
     source          2576..2821
                     /label="source"
                     /ApEinfo_revcolor=#c6c9d1
                     /ApEinfo_fwdcolor=#c6c9d1
     misc_feature    2621..2623
                     /label="K65E"
                     /ApEinfo_revcolor=#84b0dc
                     /ApEinfo_fwdcolor=#84b0dc
     misc_feature    2750..2752
                     /label="K108A"
                     /ApEinfo_revcolor=#b4abac
                     /ApEinfo_fwdcolor=#b4abac
     CDS             2840..3193
                     /label="C-TEV"
                     /ApEinfo_revcolor=#993366
                     /ApEinfo_fwdcolor=#993366
     CDS             3214..3246
                     /label="c-myc epitope"
                     /ApEinfo_revcolor=#993366
                     /ApEinfo_fwdcolor=#993366
     misc_feature    3246..3248
                     /label="New Stop"
                     /ApEinfo_revcolor=#b4abac
                     /ApEinfo_fwdcolor=#b4abac
     CDS             3259..3276
                     /label="Polyhistidine tag"
                     /ApEinfo_revcolor=#993366
                     /ApEinfo_fwdcolor=#993366
     misc_feature    3277..3279
                     /label="STOP (missing now)"
                     /ApEinfo_revcolor=#a187be
                     /ApEinfo_fwdcolor=#a187be
     polyA_signal    3298..3512
                     /label="BGH polyadenylation sequence"
                     /ApEinfo_revcolor=#b4abac
                     /ApEinfo_fwdcolor=#b4abac
     source          join(3513..5798,1..3512)
                     /label="source"
                     /ApEinfo_revcolor=#c6c9d1
                     /ApEinfo_fwdcolor=#c6c9d1
     polyA_signal    3545..3568
                     /label="BGH pA"
                     /ApEinfo_revcolor=#b4abac
                     /ApEinfo_fwdcolor=#b4abac
     misc_feature    3851..3898
                     /label="FRT"
                     /ApEinfo_revcolor=#b4abac
                     /ApEinfo_fwdcolor=#b4abac
     gene            3906..4926
                     /label="Hygromycin"
                     /ApEinfo_revcolor=#b4abac
                     /ApEinfo_fwdcolor=#b4abac
     polyA_signal    5058..5188
                     /label="SV40 pA"
                     /ApEinfo_revcolor=#b4abac
                     /ApEinfo_fwdcolor=#b4abac
     rep_origin      join(5571..5798,1..446)
                     /label="pUC ori"
                     /ApEinfo_revcolor=#ffef86
                     /ApEinfo_fwdcolor=#ffef86
ORIGIN
        1 ccttcgggaa gcgtggcgct ttctcatagc tcacgctgta ggtatctcag ttcggtgtag
       61 gtcgttcgct ccaagctggg ctgtgtgcac gaaccccccg ttcagcccga ccgctgcgcc
      121 ttatccggta actatcgtct tgagtccaac ccggtaagac acgacttatc gccactggca
      181 gcagccactg gtaacaggat tagcagagcg aggtatgtag gcggtgctac agagttcttg
      241 aagtggtggc ctaactacgg ctacactaga aggacagtat ttggtatctg cgctctgctg
      301 aagccagtta ccttcggaaa aagagttggt agctcttgat ccggcaaaca aaccaccgct
      361 ggtagcggtg gtttttttgt ttgcaagcag cagattacgc gcagaaaaaa aggatctcaa
      421 gaagatcctt tgatcttttc tacggggtct gacgctcagt ggaacgaaaa ctcacgttaa
      481 gggattttgg tcatgagatt atcaaaaagg atcttcacct agatcctttt aaattaaaaa
      541 tgaagtttta aatcaatcta aagtatatat gagtaaactt ggtctgacag ttaccaatgc
      601 ttaatcagtg aggcacctat ctcagcgatc tgtctatttc gttcatccat agttgcctga
      661 ctccccgtcg tgtagataac tacgatacgg gagggcttac catctggccc cagtgctgca
      721 atgataccgc gagacccacg ctcaccggct ccagatttat cagcaataaa ccagccagcc
      781 ggaagggccg agcgcagaag tggtcctgca actttatccg cctccatcca gtctattaat
      841 tgttgccggg aagctagagt aagtagttcg ccagttaata gtttgcgcaa cgttgttgcc
      901 attgctacag gcatcgtggt gtcacgctcg tcgtttggta tggcttcatt cagctccggt
      961 tcccaacgat caaggcgagt tacatgatcc cccatgttgt gcaaaaaagc ggttagctcc
     1021 ttcggtcctc cgatcgttgt cagaagtaag ttggccgcag tgttatcact catggttatg
     1081 gcagcactgc ataattctct tactgtcatg ccatccgtaa gatgcttttc tgtgactggt
     1141 gagtactcaa ccaagtcatt ctgagaatag tgtatgcggc gaccgagttg ctcttgcccg
     1201 gcgtcaatac gggataatac cgcgccacat agcagaactt taaaagtgct catcattgga
     1261 aaacgttctt cggggcgaaa actctcaagg atcttaccgc tgttgagatc cagttcgatg
     1321 taacccactc gtgcacccaa ctgatcttca gcatctttta ctttcaccag cgtttctggg
     1381 tgagcaaaaa caggaaggca aaatgccgca aaaaagggaa taagggcgac acggaaatgt
     1441 tgaatactca tactcttcct ttttcaatat tattgaagca tttatcaggg ttattgtctc
     1501 atgagcggat acatatttga atgtatttag aaaaataaac aaataggggt tccgcgcaca
     1561 tttccccgaa aagtgccacc tgacgtcgac ggatcgggag atctcccgat cccctatggt
     1621 gcactctcag tacaatctgc tctgatgccg catagttaag ccagtatctg ctccctgctt
     1681 gtgtgttgga ggtcgctgag tagtgcgcga gcaaaattta agctacaaca aggcaaggct
     1741 tgaccgacaa ttgcatgaag aatctgctta gggttaggcg ttttgcgctg cttcgtacgg
     1801 gccagatata cgcgttgaca ttgattattg actagttatt aatagtaatc aattacgggg
     1861 tcattagttc atagcccata tatggagttc cgcgttacat aacttacggt aaatggcccg
     1921 cctggctgac cgcccaacga cccccgccca ttgacgtcaa taatgacgta tgttcccata
     1981 gtaacgccaa tagggacttt ccattgacgt caatgggtgg agtatttacg gtaaactgcc
     2041 cacttggcag tacatcaagt gtatcatatg ccaagtacgc cccctattga cgtcaatgac
     2101 ggtaaatggc ccgcctggca ttatgcccag tacatgacct tatgggactt tcctacttgg
     2161 cagtacatct acgtattagt catcgctatt accatggtga tgcggttttg gcagtacatc
     2221 aatgggcgtg gatagcggtt tgactcacgg ggatttccaa gtctccaccc cattgacgtc
     2281 aatgggagtt tgttttggca ccaaaatcaa cgggactttc caaaatgtcg taacaactcc
     2341 gccccattga cgcaaatggg cggtaggcgt gtacggtggg aggtctatat aagcagagct
     2401 ctccctatca gtgatagaga tctccctatc agtgatagag atcgtcgacg agctcgttta
     2461 gtgaaccgtc agatcgcctg gagacgccat ccacgctgtt ttgacctcca tagaagacac
     2521 cgggaccgat ccagcctccg gactctagcg tttaaactta agcttcgcca ccatgGATCC
     2581 GAGTAAGACG TCAAACACAA TCAGGGTTTT TCTCCCCAAT gAACAGCGGA CCGTGGTAAA
     2641 CGTCCGAAAC GGGATGAGTC TCCACGACTG TCTGATGAAA GCCTTGAAGG TGAGGGGGCT
     2701 TCAGCCTGAA TGTTGCGCTG TCTTTCGCCT TCTCCACGAA CACAAGGGCG CAAAGGCGAG
     2761 GCTTGACTGG AATACAGACG CTGCAAGTTT GATTGGGGAA GAACTTCAGG TCGATTTCCT
     2821 CACCGGTGGC TCAGGGAGCA AGAGTATGAG TTCTATGGTG TCCGACACTA GCTGCACGTT
     2881 CCCCTCAAGT GATGGGATAT TCTGGAAACA CTGGATACAG ACTAAAGACG GACAGTGTGG
     2941 AAGCCCATTG GTTTCCACCC GAGATGGTTT TATCGTGGGT ATCCATAGCG CCTCTAATTT
     3001 CACAAACACG AACAACTATT TCACTTCAGT GCCCAAAAAC TTTATGGAGC TGCTCACAAA
     3061 CCAAGAAGCG CAGCAGTGGG TAAGCGGTTG GAGACTTAAC GCTGACTCAG TTCTCTGGGG
     3121 GGGGCACAAA GTATTCATGG TAAAGCCAGA GGAGCCATTC CAACCAGTCA AAGAAGCCAC
     3181 ACAACTTATG AACagctagc tcgaggaggg cccgaacaaa aactcatctc agaagaggat
     3241 ctgaatagcg ccgtcgacca tcatcatcat catcattgag tttaaacccg ctgatcagcc
     3301 tcgactgtgc cttctagttg ccagccatct gttgtttgcc cctcccccgt gccttccttg
     3361 accctggaag gtgccactcc cactgtcctt tcctaataaa atgaggaaat tgcatcgcat
     3421 tgtctgagta ggtgtcattc tattctgggg ggtggggtgg ggcaggacag caagggggag
     3481 gattgggaag acaatagcag gcatgctggg gatgcggtgg gctctatgga gatctatcga
     3541 tgttctgggg atgcggtggg ctctatggct tctgaggcgg aaagaaccag ctggggctct
     3601 agggggtatc cccacgcgcc ctgtagcggc gcattaagcg cggcgggtgt ggtggttacg
     3661 cgcagcgtga ccgctacact tgccagcgcc ctagcgcccg ctcctttcgc tttcttccct
     3721 tcctttctcg ccacgttcgc cggctttccc cgtcaagctc taaatcgggg gtccctttag
     3781 ggttccgatt tagtgcttta cggcacctcg accccaaaaa acttgattag ggtgatggtt
     3841 cacgtaccta gaagttccta ttccgaagtt cctattctct agaaagtata ggaacttcct
     3901 tggccaaaaa gcctgaactc accgcgacgt ctgtcgagaa gtttctgatc gaaaagttcg
     3961 acagcgtctc cgacctgatg cagctctcgg agggcgaaga atctcgtgct ttcagcttcg
     4021 atgtaggagg gcgtggatat gtcctgcggg taaatagctg cgccgatggt ttctacaaag
     4081 atcgttatgt ttatcggcac tttgcatcgg ccgcgctccc gattccggaa gtgcttgaca
     4141 ttggggaatt cagcgagagc ctgacctatt gcatctcccg ccgtgcacag ggtgtcacgt
     4201 tgcaagacct gcctgaaacc gaactgcccg ctgttctgca gccggtcgcg gaggccatgg
     4261 atgcgatcgc tgcggccgat cttagccaga cgagcgggtt cggcccattc ggaccgcaag
     4321 gaatcggtca atacactaca tggcgtgatt tcatatgcgc gattgctgat ccccatgtgt
     4381 atcactggca aactgtgatg gacgacaccg tcagtgcgtc cgtcgcgcag gctctcgatg
     4441 agctgatgct ttgggccgag gactgccccg aagtccggca cctcgtgcac gcggatttcg
     4501 gctccaacaa tgtcctgacg gacaatggcc gcataacagc ggtcattgac tggagcgagg
     4561 cgatgttcgg ggattcccaa tacgaggtcg ccaacatctt cttctggagg ccgtggttgg
     4621 cttgtatgga gcagcagacg cgctacttcg agcggaggca tccggagctt gcaggatcgc
     4681 cgcggctccg ggcgtatatg ctccgcattg gtcttgacca actctatcag agcttggttg
     4741 acggcaattt cgatgatgca gcttgggcgc agggtcgatg cgacgcaatc gtccgatccg
     4801 gagccgggac tgtcgggcgt acacaaatcg cccgcagaag cgcggccgtc tggaccgatg
     4861 gctgtgtaga agtactcgcc gatagtggaa accgacgccc cagcactcgt ccgagggcaa
     4921 aggaatagca cgtactacga gatttcgatt ccaccgccgc cttctatgaa aggttgggct
     4981 tcggaatcgt tttccgggac gccggctgga tgatcctcca gcgcggggat ctcatgctgg
     5041 agttcttcgc ccaccccaac ttgtttattg cagcttataa tggttacaaa taaagcaata
     5101 gcatcacaaa tttcacaaat aaagcatttt tttcactgca ttctagttgt ggtttgtcca
     5161 aactcatcaa tgtatcttat catgtctgta taccgtcgac ctctagctag agcttggcgt
     5221 aatcatggtc atagctgttt cctgtgtgaa attgttatcc gctcacaatt ccacacaaca
     5281 tacgagccgg aagcataaag tgtaaagcct ggggtgccta atgagtgagc taactcacat
     5341 taattgcgtt gcgctcactg cccgctttcc agtcgggaaa cctgtcgtgc cagctgcatt
     5401 aatgaatcgg ccaacgcgcg gggagaggcg gtttgcgtat tgggcgctct tccgcttcct
     5461 cgctcactga ctcgctgcgc tcggtcgttc ggctgcggcg agcggtatca gctcactcaa
     5521 aggcggtaat acggttatcc acagaatcag gggataacgc aggaaagaac atgtgagcaa
     5581 aaggccagca aaaggccagg aaccgtaaaa aggccgcgtt gctggcgttt ttccataggc
     5641 tccgcccccc tgacgagcat cacaaaaatc gacgctcaag tcagaggtgg cgaaacccga
     5701 caggactata aagataccag gcgtttcccc ctggaagctc cctcgtgcgc tctcctgttc
     5761 cgaccctgcc gcttaccgga tacctgtccg cctttctc
//
