# Supplementary material for: Protease-controlled secretion and display of intercellular signals
Source: Nat Commun. 2022 Feb 17;13:912. doi: 10.1038/s41467-022-28623-y (PMC8854555; doi:10.1038/s41467-022-28623-y)
Supplement: Supplementary file 7 — Source Data [file 41467_2022_28623_MOESM7_ESM.zip › Source Data/Plasmids/Protease Plasmids/RAS Sensor/cmvto-rbdk65er89l-ctevp.gb]

LOCUS       CMV-TO-rbdeR89L-cTEVP_( 5798 bp ds-DNA     circular     19-JUN-2021
DEFINITION  .
FEATURES             Location/Qualifiers
     CDS             complement(571..1431)
                     /label="Amp (bla)"
                     /ApEinfo_revcolor=#993366
                     /ApEinfo_fwdcolor=#993366
     promoter        complement(1432..1530)
                     /label="bla promoter"
                     /ApEinfo_revcolor=#c6c9d1
                     /ApEinfo_fwdcolor=#c6c9d1
     promoter        1794..2421
                     /label="CMV"
                     /ApEinfo_revcolor=#c6c9d1
                     /ApEinfo_fwdcolor=#c6c9d1
     enhancer        1794..2520
                     /label="enhancer"
                     /ApEinfo_revcolor=#b4abac
                     /ApEinfo_fwdcolor=#b4abac
     TATA_signal     2366..2372
                     /label="TATA box"
                     /ApEinfo_revcolor=#b4abac
                     /ApEinfo_fwdcolor=#b4abac
     misc_feature    2382..2400
                     /label="TetO"
                     /ApEinfo_revcolor=#b4abac
                     /ApEinfo_fwdcolor=#b4abac
     misc_feature    2382..2421
                     /label="TetR binding sites"
                     /ApEinfo_revcolor=#b4abac
                     /ApEinfo_fwdcolor=#b4abac
     misc_feature    2403..2421
                     /label="TetO"
                     /ApEinfo_revcolor=#b4abac
                     /ApEinfo_fwdcolor=#b4abac
     misc_feature    2545..2552
                     /label="Kozak"
                     /ApEinfo_revcolor=#b4abac
                     /ApEinfo_fwdcolor=#b4abac
     CDS             2553..3179
                     /label="Translation 2553-3179"
     CDS             2556..2801
                     /label="CRaf rbd K65E K108A"
                     /ApEinfo_revcolor=#993366
                     /ApEinfo_fwdcolor=#993366
     source          2556..2801
                     /label="source"
                     /ApEinfo_revcolor=#c6c9d1
                     /ApEinfo_fwdcolor=#c6c9d1
     misc_feature    2601..2603
                     /label="K65E"
                     /ApEinfo_revcolor=#84b0dc
                     /ApEinfo_fwdcolor=#84b0dc
     misc_feature    2673..2675
                     /label="R89L"
                     /ApEinfo_revcolor=#b1ff67
                     /ApEinfo_fwdcolor=#b1ff67
     misc_feature    2730..2732
                     /label="K108A"
                     /ApEinfo_revcolor=#b4abac
                     /ApEinfo_fwdcolor=#b4abac
     CDS             2820..3173
                     /label="C-TEV"
                     /ApEinfo_revcolor=#993366
                     /ApEinfo_fwdcolor=#993366
     CDS             3194..3226
                     /label="c-myc epitope"
                     /ApEinfo_revcolor=#993366
                     /ApEinfo_fwdcolor=#993366
     misc_feature    3226..3228
                     /label="New Stop"
                     /ApEinfo_revcolor=#b4abac
                     /ApEinfo_fwdcolor=#b4abac
     CDS             3239..3256
                     /label="Polyhistidine tag"
                     /ApEinfo_revcolor=#993366
                     /ApEinfo_fwdcolor=#993366
     misc_feature    3257..3259
                     /label="STOP (missing now)"
                     /ApEinfo_revcolor=#a187be
                     /ApEinfo_fwdcolor=#a187be
     polyA_signal    3278..3492
                     /label="BGH polyadenylation sequence"
                     /ApEinfo_revcolor=#b4abac
                     /ApEinfo_fwdcolor=#b4abac
     source          join(3493..5798,1..3492)
                     /label="source"
                     /ApEinfo_revcolor=#c6c9d1
                     /ApEinfo_fwdcolor=#c6c9d1
     polyA_signal    3525..3548
                     /label="BGH pA"
                     /ApEinfo_revcolor=#b4abac
                     /ApEinfo_fwdcolor=#b4abac
     misc_feature    3831..3878
                     /label="FRT"
                     /ApEinfo_revcolor=#b4abac
                     /ApEinfo_fwdcolor=#b4abac
     gene            3886..4906
                     /label="Hygromycin"
                     /ApEinfo_revcolor=#b4abac
                     /ApEinfo_fwdcolor=#b4abac
     polyA_signal    5038..5168
                     /label="SV40 pA"
                     /ApEinfo_revcolor=#b4abac
                     /ApEinfo_fwdcolor=#b4abac
     rep_origin      join(5551..5798,1..426)
                     /label="pUC ori"
                     /ApEinfo_revcolor=#ffef86
                     /ApEinfo_fwdcolor=#ffef86
ORIGIN
        1 ttctcatagc tcacgctgta ggtatctcag ttcggtgtag gtcgttcgct ccaagctggg
       61 ctgtgtgcac gaaccccccg ttcagcccga ccgctgcgcc ttatccggta actatcgtct
      121 tgagtccaac ccggtaagac acgacttatc gccactggca gcagccactg gtaacaggat
      181 tagcagagcg aggtatgtag gcggtgctac agagttcttg aagtggtggc ctaactacgg
      241 ctacactaga aggacagtat ttggtatctg cgctctgctg aagccagtta ccttcggaaa
      301 aagagttggt agctcttgat ccggcaaaca aaccaccgct ggtagcggtg gtttttttgt
      361 ttgcaagcag cagattacgc gcagaaaaaa aggatctcaa gaagatcctt tgatcttttc
      421 tacggggtct gacgctcagt ggaacgaaaa ctcacgttaa gggattttgg tcatgagatt
      481 atcaaaaagg atcttcacct agatcctttt aaattaaaaa tgaagtttta aatcaatcta
      541 aagtatatat gagtaaactt ggtctgacag ttaccaatgc ttaatcagtg aggcacctat
      601 ctcagcgatc tgtctatttc gttcatccat agttgcctga ctccccgtcg tgtagataac
      661 tacgatacgg gagggcttac catctggccc cagtgctgca atgataccgc gagacccacg
      721 ctcaccggct ccagatttat cagcaataaa ccagccagcc ggaagggccg agcgcagaag
      781 tggtcctgca actttatccg cctccatcca gtctattaat tgttgccggg aagctagagt
      841 aagtagttcg ccagttaata gtttgcgcaa cgttgttgcc attgctacag gcatcgtggt
      901 gtcacgctcg tcgtttggta tggcttcatt cagctccggt tcccaacgat caaggcgagt
      961 tacatgatcc cccatgttgt gcaaaaaagc ggttagctcc ttcggtcctc cgatcgttgt
     1021 cagaagtaag ttggccgcag tgttatcact catggttatg gcagcactgc ataattctct
     1081 tactgtcatg ccatccgtaa gatgcttttc tgtgactggt gagtactcaa ccaagtcatt
     1141 ctgagaatag tgtatgcggc gaccgagttg ctcttgcccg gcgtcaatac gggataatac
     1201 cgcgccacat agcagaactt taaaagtgct catcattgga aaacgttctt cggggcgaaa
     1261 actctcaagg atcttaccgc tgttgagatc cagttcgatg taacccactc gtgcacccaa
     1321 ctgatcttca gcatctttta ctttcaccag cgtttctggg tgagcaaaaa caggaaggca
     1381 aaatgccgca aaaaagggaa taagggcgac acggaaatgt tgaatactca tactcttcct
     1441 ttttcaatat tattgaagca tttatcaggg ttattgtctc atgagcggat acatatttga
     1501 atgtatttag aaaaataaac aaataggggt tccgcgcaca tttccccgaa aagtgccacc
     1561 tgacgtcgac ggatcgggag atctcccgat cccctatggt gcactctcag tacaatctgc
     1621 tctgatgccg catagttaag ccagtatctg ctccctgctt gtgtgttgga ggtcgctgag
     1681 tagtgcgcga gcaaaattta agctacaaca aggcaaggct tgaccgacaa ttgcatgaag
     1741 aatctgctta gggttaggcg ttttgcgctg cttcgtacgg gccagatata cgcgttgaca
     1801 ttgattattg actagttatt aatagtaatc aattacgggg tcattagttc atagcccata
     1861 tatggagttc cgcgttacat aacttacggt aaatggcccg cctggctgac cgcccaacga
     1921 cccccgccca ttgacgtcaa taatgacgta tgttcccata gtaacgccaa tagggacttt
     1981 ccattgacgt caatgggtgg agtatttacg gtaaactgcc cacttggcag tacatcaagt
     2041 gtatcatatg ccaagtacgc cccctattga cgtcaatgac ggtaaatggc ccgcctggca
     2101 ttatgcccag tacatgacct tatgggactt tcctacttgg cagtacatct acgtattagt
     2161 catcgctatt accatggtga tgcggttttg gcagtacatc aatgggcgtg gatagcggtt
     2221 tgactcacgg ggatttccaa gtctccaccc cattgacgtc aatgggagtt tgttttggca
     2281 ccaaaatcaa cgggactttc caaaatgtcg taacaactcc gccccattga cgcaaatggg
     2341 cggtaggcgt gtacggtggg aggtctatat aagcagagct ctccctatca gtgatagaga
     2401 tctccctatc agtgatagag atcgtcgacg agctcgttta gtgaaccgtc agatcgcctg
     2461 gagacgccat ccacgctgtt ttgacctcca tagaagacac cgggaccgat ccagcctccg
     2521 gactctagcg tttaaactta agcttcgcca ccatgGATCC GAGTAAGACG TCAAACACAA
     2581 TCAGGGTTTT TCTCCCCAAT gAACAGCGGA CCGTGGTAAA CGTCCGAAAC GGGATGAGTC
     2641 TCCACGACTG TCTGATGAAA GCCTTGAAGG TGCTGGGGCT TCAGCCTGAA TGTTGCGCTG
     2701 TCTTTCGCCT TCTCCACGAA CACAAGGGCG CAAAGGCGAG GCTTGACTGG AATACAGACG
     2761 CTGCAAGTTT GATTGGGGAA GAACTTCAGG TCGATTTCCT CACCGGTGGC TCAGGGAGCA
     2821 AGAGTATGAG TTCTATGGTG TCCGACACTA GCTGCACGTT CCCCTCAAGT GATGGGATAT
     2881 TCTGGAAACA CTGGATACAG ACTAAAGACG GACAGTGTGG AAGCCCATTG GTTTCCACCC
     2941 GAGATGGTTT TATCGTGGGT ATCCATAGCG CCTCTAATTT CACAAACACG AACAACTATT
     3001 TCACTTCAGT GCCCAAAAAC TTTATGGAGC TGCTCACAAA CCAAGAAGCG CAGCAGTGGG
     3061 TAAGCGGTTG GAGACTTAAC GCTGACTCAG TTCTCTGGGG GGGGCACAAA GTATTCATGG
     3121 TAAAGCCAGA GGAGCCATTC CAACCAGTCA AAGAAGCCAC ACAACTTATG AACagctagc
     3181 tcgaggaggg cccgaacaaa aactcatctc agaagaggat ctgaatagcg ccgtcgacca
     3241 tcatcatcat catcattgag tttaaacccg ctgatcagcc tcgactgtgc cttctagttg
     3301 ccagccatct gttgtttgcc cctcccccgt gccttccttg accctggaag gtgccactcc
     3361 cactgtcctt tcctaataaa atgaggaaat tgcatcgcat tgtctgagta ggtgtcattc
     3421 tattctgggg ggtggggtgg ggcaggacag caagggggag gattgggaag acaatagcag
     3481 gcatgctggg gatgcggtgg gctctatgga gatctatcga tgttctgggg atgcggtggg
     3541 ctctatggct tctgaggcgg aaagaaccag ctggggctct agggggtatc cccacgcgcc
     3601 ctgtagcggc gcattaagcg cggcgggtgt ggtggttacg cgcagcgtga ccgctacact
     3661 tgccagcgcc ctagcgcccg ctcctttcgc tttcttccct tcctttctcg ccacgttcgc
     3721 cggctttccc cgtcaagctc taaatcgggg gtccctttag ggttccgatt tagtgcttta
     3781 cggcacctcg accccaaaaa acttgattag ggtgatggtt cacgtaccta gaagttccta
     3841 ttccgaagtt cctattctct agaaagtata ggaacttcct tggccaaaaa gcctgaactc
     3901 accgcgacgt ctgtcgagaa gtttctgatc gaaaagttcg acagcgtctc cgacctgatg
     3961 cagctctcgg agggcgaaga atctcgtgct ttcagcttcg atgtaggagg gcgtggatat
     4021 gtcctgcggg taaatagctg cgccgatggt ttctacaaag atcgttatgt ttatcggcac
     4081 tttgcatcgg ccgcgctccc gattccggaa gtgcttgaca ttggggaatt cagcgagagc
     4141 ctgacctatt gcatctcccg ccgtgcacag ggtgtcacgt tgcaagacct gcctgaaacc
     4201 gaactgcccg ctgttctgca gccggtcgcg gaggccatgg atgcgatcgc tgcggccgat
     4261 cttagccaga cgagcgggtt cggcccattc ggaccgcaag gaatcggtca atacactaca
     4321 tggcgtgatt tcatatgcgc gattgctgat ccccatgtgt atcactggca aactgtgatg
     4381 gacgacaccg tcagtgcgtc cgtcgcgcag gctctcgatg agctgatgct ttgggccgag
     4441 gactgccccg aagtccggca cctcgtgcac gcggatttcg gctccaacaa tgtcctgacg
     4501 gacaatggcc gcataacagc ggtcattgac tggagcgagg cgatgttcgg ggattcccaa
     4561 tacgaggtcg ccaacatctt cttctggagg ccgtggttgg cttgtatgga gcagcagacg
     4621 cgctacttcg agcggaggca tccggagctt gcaggatcgc cgcggctccg ggcgtatatg
     4681 ctccgcattg gtcttgacca actctatcag agcttggttg acggcaattt cgatgatgca
     4741 gcttgggcgc agggtcgatg cgacgcaatc gtccgatccg gagccgggac tgtcgggcgt
     4801 acacaaatcg cccgcagaag cgcggccgtc tggaccgatg gctgtgtaga agtactcgcc
     4861 gatagtggaa accgacgccc cagcactcgt ccgagggcaa aggaatagca cgtactacga
     4921 gatttcgatt ccaccgccgc cttctatgaa aggttgggct tcggaatcgt tttccgggac
     4981 gccggctgga tgatcctcca gcgcggggat ctcatgctgg agttcttcgc ccaccccaac
     5041 ttgtttattg cagcttataa tggttacaaa taaagcaata gcatcacaaa tttcacaaat
     5101 aaagcatttt tttcactgca ttctagttgt ggtttgtcca aactcatcaa tgtatcttat
     5161 catgtctgta taccgtcgac ctctagctag agcttggcgt aatcatggtc atagctgttt
     5221 cctgtgtgaa attgttatcc gctcacaatt ccacacaaca tacgagccgg aagcataaag
     5281 tgtaaagcct ggggtgccta atgagtgagc taactcacat taattgcgtt gcgctcactg
     5341 cccgctttcc agtcgggaaa cctgtcgtgc cagctgcatt aatgaatcgg ccaacgcgcg
     5401 gggagaggcg gtttgcgtat tgggcgctct tccgcttcct cgctcactga ctcgctgcgc
     5461 tcggtcgttc ggctgcggcg agcggtatca gctcactcaa aggcggtaat acggttatcc
     5521 acagaatcag gggataacgc aggaaagaac atgtgagcaa aaggccagca aaaggccagg
     5581 aaccgtaaaa aggccgcgtt gctggcgttt ttccataggc tccgcccccc tgacgagcat
     5641 cacaaaaatc gacgctcaag tcagaggtgg cgaaacccga caggactata aagataccag
     5701 gcgtttcccc ctggaagctc cctcgtgcgc tctcctgttc cgaccctgcc gcttaccgga
     5761 tacctgtccg cctttctccc ttcgggaagc gtggcgct
//
