# Supplementary material for: Protease-controlled secretion and display of intercellular signals
Source: Nat Commun. 2022 Feb 17;13:912. doi: 10.1038/s41467-022-28623-y (PMC8854555; doi:10.1038/s41467-022-28623-y)
Supplement: Supplementary file 7 — Source Data [file 41467_2022_28623_MOESM7_ESM.zip › Source Data/Plasmids/Protease Plasmids/RAS Sensor/cmvto-rbdk65er89l-ntevp.gb]

LOCUS       CMV-TO-nTEVP-RBDeR89L_( 5801 bp ds-DNA     circular     23-JUN-2021
DEFINITION  .
FEATURES             Location/Qualifiers
     CDS             complement(547..1407)
                     /label="Amp (bla)"
                     /ApEinfo_revcolor=#993366
                     /ApEinfo_fwdcolor=#993366
     promoter        complement(1408..1506)
                     /label="bla promoter"
                     /ApEinfo_revcolor=#c6c9d1
                     /ApEinfo_fwdcolor=#c6c9d1
     promoter        1770..2397
                     /label="CMV"
                     /ApEinfo_revcolor=#c6c9d1
                     /ApEinfo_fwdcolor=#c6c9d1
     enhancer        1770..2496
                     /label="enhancer"
                     /ApEinfo_revcolor=#b4abac
                     /ApEinfo_fwdcolor=#b4abac
     TATA_signal     2342..2348
                     /label="TATA box"
                     /ApEinfo_revcolor=#b4abac
                     /ApEinfo_fwdcolor=#b4abac
     misc_feature    2358..2376
                     /label="TetO"
                     /ApEinfo_revcolor=#b4abac
                     /ApEinfo_fwdcolor=#b4abac
     misc_feature    2358..2397
                     /label="TetR binding sites"
                     /ApEinfo_revcolor=#b4abac
                     /ApEinfo_fwdcolor=#b4abac
     misc_feature    2379..2397
                     /label="TetO"
                     /ApEinfo_revcolor=#b4abac
                     /ApEinfo_fwdcolor=#b4abac
     misc_feature    2521..2528
                     /label="Kozak"
                     /ApEinfo_revcolor=#b4abac
                     /ApEinfo_fwdcolor=#b4abac
     CDS             2529..3158
                     /label="Translation 2529-3158"
     CDS             2538..2891
                     /label="N-TEV"
                     /ApEinfo_revcolor=#993366
                     /ApEinfo_fwdcolor=#993366
     CDS             2910..3155
                     /label="CRaf rbd K65E K108A"
                     /ApEinfo_revcolor=#993366
                     /ApEinfo_fwdcolor=#993366
     source          2910..3155
                     /label="source"
                     /ApEinfo_revcolor=#c6c9d1
                     /ApEinfo_fwdcolor=#c6c9d1
     misc_feature    3027..3029
                     /label="R89L"
                     /ApEinfo_revcolor=#d59687
                     /ApEinfo_fwdcolor=#d59687
     CDS             3173..3205
                     /label="c-myc epitope"
                     /ApEinfo_revcolor=#993366
                     /ApEinfo_fwdcolor=#993366
     misc_feature    3205..3207
                     /label="New Stop"
                     /ApEinfo_revcolor=#b4abac
                     /ApEinfo_fwdcolor=#b4abac
     CDS             3218..3235
                     /label="Polyhistidine tag"
                     /ApEinfo_revcolor=#993366
                     /ApEinfo_fwdcolor=#993366
     misc_feature    3236..3238
                     /label="STOP (missing now)"
                     /ApEinfo_revcolor=#a187be
                     /ApEinfo_fwdcolor=#a187be
     polyA_signal    3257..3471
                     /label="BGH polyadenylation sequence"
                     /ApEinfo_revcolor=#b4abac
                     /ApEinfo_fwdcolor=#b4abac
     source          join(3472..5801,1..3471)
                     /label="source"
                     /ApEinfo_revcolor=#c6c9d1
                     /ApEinfo_fwdcolor=#c6c9d1
     polyA_signal    3504..3527
                     /label="BGH pA"
                     /ApEinfo_revcolor=#b4abac
                     /ApEinfo_fwdcolor=#b4abac
     misc_feature    3810..3857
                     /label="FRT"
                     /ApEinfo_revcolor=#b4abac
                     /ApEinfo_fwdcolor=#b4abac
     gene            3865..4885
                     /label="Hygromycin"
                     /ApEinfo_revcolor=#b4abac
                     /ApEinfo_fwdcolor=#b4abac
     polyA_signal    5017..5147
                     /label="SV40 pA"
                     /ApEinfo_revcolor=#b4abac
                     /ApEinfo_fwdcolor=#b4abac
     rep_origin      join(5530..5801,1..402)
                     /label="pUC ori"
                     /ApEinfo_revcolor=#ffef86
                     /ApEinfo_fwdcolor=#ffef86
ORIGIN
        1 tctcagttcg gtgtaggtcg ttcgctccaa gctgggctgt gtgcacgaac cccccgttca
       61 gcccgaccgc tgcgccttat ccggtaacta tcgtcttgag tccaacccgg taagacacga
      121 cttatcgcca ctggcagcag ccactggtaa caggattagc agagcgaggt atgtaggcgg
      181 tgctacagag ttcttgaagt ggtggcctaa ctacggctac actagaagga cagtatttgg
      241 tatctgcgct ctgctgaagc cagttacctt cggaaaaaga gttggtagct cttgatccgg
      301 caaacaaacc accgctggta gcggtggttt ttttgtttgc aagcagcaga ttacgcgcag
      361 aaaaaaagga tctcaagaag atcctttgat cttttctacg gggtctgacg ctcagtggaa
      421 cgaaaactca cgttaaggga ttttggtcat gagattatca aaaaggatct tcacctagat
      481 ccttttaaat taaaaatgaa gttttaaatc aatctaaagt atatatgagt aaacttggtc
      541 tgacagttac caatgcttaa tcagtgaggc acctatctca gcgatctgtc tatttcgttc
      601 atccatagtt gcctgactcc ccgtcgtgta gataactacg atacgggagg gcttaccatc
      661 tggccccagt gctgcaatga taccgcgaga cccacgctca ccggctccag atttatcagc
      721 aataaaccag ccagccggaa gggccgagcg cagaagtggt cctgcaactt tatccgcctc
      781 catccagtct attaattgtt gccgggaagc tagagtaagt agttcgccag ttaatagttt
      841 gcgcaacgtt gttgccattg ctacaggcat cgtggtgtca cgctcgtcgt ttggtatggc
      901 ttcattcagc tccggttccc aacgatcaag gcgagttaca tgatccccca tgttgtgcaa
      961 aaaagcggtt agctccttcg gtcctccgat cgttgtcaga agtaagttgg ccgcagtgtt
     1021 atcactcatg gttatggcag cactgcataa ttctcttact gtcatgccat ccgtaagatg
     1081 cttttctgtg actggtgagt actcaaccaa gtcattctga gaatagtgta tgcggcgacc
     1141 gagttgctct tgcccggcgt caatacggga taataccgcg ccacatagca gaactttaaa
     1201 agtgctcatc attggaaaac gttcttcggg gcgaaaactc tcaaggatct taccgctgtt
     1261 gagatccagt tcgatgtaac ccactcgtgc acccaactga tcttcagcat cttttacttt
     1321 caccagcgtt tctgggtgag caaaaacagg aaggcaaaat gccgcaaaaa agggaataag
     1381 ggcgacacgg aaatgttgaa tactcatact cttccttttt caatattatt gaagcattta
     1441 tcagggttat tgtctcatga gcggatacat atttgaatgt atttagaaaa ataaacaaat
     1501 aggggttccg cgcacatttc cccgaaaagt gccacctgac gtcgacggat cgggagatct
     1561 cccgatcccc tatggtgcac tctcagtaca atctgctctg atgccgcata gttaagccag
     1621 tatctgctcc ctgcttgtgt gttggaggtc gctgagtagt gcgcgagcaa aatttaagct
     1681 acaacaaggc aaggcttgac cgacaattgc atgaagaatc tgcttagggt taggcgtttt
     1741 gcgctgcttc gtacgggcca gatatacgcg ttgacattga ttattgacta gttattaata
     1801 gtaatcaatt acggggtcat tagttcatag cccatatatg gagttccgcg ttacataact
     1861 tacggtaaat ggcccgcctg gctgaccgcc caacgacccc cgcccattga cgtcaataat
     1921 gacgtatgtt cccatagtaa cgccaatagg gactttccat tgacgtcaat gggtggagta
     1981 tttacggtaa actgcccact tggcagtaca tcaagtgtat catatgccaa gtacgccccc
     2041 tattgacgtc aatgacggta aatggcccgc ctggcattat gcccagtaca tgaccttatg
     2101 ggactttcct acttggcagt acatctacgt attagtcatc gctattacca tggtgatgcg
     2161 gttttggcag tacatcaatg ggcgtggata gcggtttgac tcacggggat ttccaagtct
     2221 ccaccccatt gacgtcaatg ggagtttgtt ttggcaccaa aatcaacggg actttccaaa
     2281 atgtcgtaac aactccgccc cattgacgca aatgggcggt aggcgtgtac ggtgggaggt
     2341 ctatataagc agagctctcc ctatcagtga tagagatctc cctatcagtg atagagatcg
     2401 tcgacgagct cgtttagtga accgtcagat cgcctggaga cgccatccac gctgttttga
     2461 cctccataga agacaccggg accgatccag cctccggact ctagcgttta aacttaagct
     2521 tcgccaccat gggatccGGG GAGAGTTTGT TTAAGGGGCC AAGGGACTAT AACCCAATAT
     2581 CATCCACTAT TTGCCACCTC ACTAACGAGA GCGATGGACA TACAACCTCT CTCTACGGGA
     2641 TAGGCTTCGG TCCTTTCATC ATTACCAATA AGCATCTGTT TCGCCGAAAC AACGGTACTC
     2701 TTCTGGTTCA ATCTCTTCAT GGTGTCTTCA AGGTGAAAAA CACCACTACG CTTCAGCAAC
     2761 ACCTGATTGA TGGTAGGGAT ATGATAATTA TCAGAATGCC GAAAGATTTC CCACCTTTTC
     2821 CACAGAAGCT GAAATTCAGG GAACCGCAGA GAGAGGAGAG GATTTGTTTG GTAACGACCA
     2881 ACTTCCAGAC GGGCTCTGGC AGCAGCGCGG ATCCGAGTAA GACGTCAAAC ACAATCAGGG
     2941 TTTTTCTCCC CAATgAACAG CGGACCGTGG TAAACGTCCG AAACGGGATG AGTCTCCACG
     3001 ACTGTCTGAT GAAAGCCTTG AAGGTGCTGG GGCTTCAGCC TGAATGTTGC GCTGTCTTTC
     3061 GCCTTCTCCA CGAACACAAG GGCGCAAAGG CGAGGCTTGA CTGGAATACA GACGCTGCAA
     3121 GTTTGATTGG GGAAGAACTT CAGGTCGATT TCCTCtagct cgaggagggc ccgaacaaaa
     3181 actcatctca gaagaggatc tgaatagcgc cgtcgaccat catcatcatc atcattgagt
     3241 ttaaacccgc tgatcagcct cgactgtgcc ttctagttgc cagccatctg ttgtttgccc
     3301 ctcccccgtg ccttccttga ccctggaagg tgccactccc actgtccttt cctaataaaa
     3361 tgaggaaatt gcatcgcatt gtctgagtag gtgtcattct attctggggg gtggggtggg
     3421 gcaggacagc aagggggagg attgggaaga caatagcagg catgctgggg atgcggtggg
     3481 ctctatggag atctatcgat gttctgggga tgcggtgggc tctatggctt ctgaggcgga
     3541 aagaaccagc tggggctcta gggggtatcc ccacgcgccc tgtagcggcg cattaagcgc
     3601 ggcgggtgtg gtggttacgc gcagcgtgac cgctacactt gccagcgccc tagcgcccgc
     3661 tcctttcgct ttcttccctt cctttctcgc cacgttcgcc ggctttcccc gtcaagctct
     3721 aaatcggggg tccctttagg gttccgattt agtgctttac ggcacctcga ccccaaaaaa
     3781 cttgattagg gtgatggttc acgtacctag aagttcctat tccgaagttc ctattctcta
     3841 gaaagtatag gaacttcctt ggccaaaaag cctgaactca ccgcgacgtc tgtcgagaag
     3901 tttctgatcg aaaagttcga cagcgtctcc gacctgatgc agctctcgga gggcgaagaa
     3961 tctcgtgctt tcagcttcga tgtaggaggg cgtggatatg tcctgcgggt aaatagctgc
     4021 gccgatggtt tctacaaaga tcgttatgtt tatcggcact ttgcatcggc cgcgctcccg
     4081 attccggaag tgcttgacat tggggaattc agcgagagcc tgacctattg catctcccgc
     4141 cgtgcacagg gtgtcacgtt gcaagacctg cctgaaaccg aactgcccgc tgttctgcag
     4201 ccggtcgcgg aggccatgga tgcgatcgct gcggccgatc ttagccagac gagcgggttc
     4261 ggcccattcg gaccgcaagg aatcggtcaa tacactacat ggcgtgattt catatgcgcg
     4321 attgctgatc cccatgtgta tcactggcaa actgtgatgg acgacaccgt cagtgcgtcc
     4381 gtcgcgcagg ctctcgatga gctgatgctt tgggccgagg actgccccga agtccggcac
     4441 ctcgtgcacg cggatttcgg ctccaacaat gtcctgacgg acaatggccg cataacagcg
     4501 gtcattgact ggagcgaggc gatgttcggg gattcccaat acgaggtcgc caacatcttc
     4561 ttctggaggc cgtggttggc ttgtatggag cagcagacgc gctacttcga gcggaggcat
     4621 ccggagcttg caggatcgcc gcggctccgg gcgtatatgc tccgcattgg tcttgaccaa
     4681 ctctatcaga gcttggttga cggcaatttc gatgatgcag cttgggcgca gggtcgatgc
     4741 gacgcaatcg tccgatccgg agccgggact gtcgggcgta cacaaatcgc ccgcagaagc
     4801 gcggccgtct ggaccgatgg ctgtgtagaa gtactcgccg atagtggaaa ccgacgcccc
     4861 agcactcgtc cgagggcaaa ggaatagcac gtactacgag atttcgattc caccgccgcc
     4921 ttctatgaaa ggttgggctt cggaatcgtt ttccgggacg ccggctggat gatcctccag
     4981 cgcggggatc tcatgctgga gttcttcgcc caccccaact tgtttattgc agcttataat
     5041 ggttacaaat aaagcaatag catcacaaat ttcacaaata aagcattttt ttcactgcat
     5101 tctagttgtg gtttgtccaa actcatcaat gtatcttatc atgtctgtat accgtcgacc
     5161 tctagctaga gcttggcgta atcatggtca tagctgtttc ctgtgtgaaa ttgttatccg
     5221 ctcacaattc cacacaacat acgagccgga agcataaagt gtaaagcctg gggtgcctaa
     5281 tgagtgagct aactcacatt aattgcgttg cgctcactgc ccgctttcca gtcgggaaac
     5341 ctgtcgtgcc agctgcatta atgaatcggc caacgcgcgg ggagaggcgg tttgcgtatt
     5401 gggcgctctt ccgcttcctc gctcactgac tcgctgcgct cggtcgttcg gctgcggcga
     5461 gcggtatcag ctcactcaaa ggcggtaata cggttatcca cagaatcagg ggataacgca
     5521 ggaaagaaca tgtgagcaaa aggccagcaa aaggccagga accgtaaaaa ggccgcgttg
     5581 ctggcgtttt tccataggct ccgcccccct gacgagcatc acaaaaatcg acgctcaagt
     5641 cagaggtggc gaaacccgac aggactataa agataccagg cgtttccccc tggaagctcc
     5701 ctcgtgcgct ctcctgttcc gaccctgccg cttaccggat acctgtccgc ctttctccct
     5761 tcgggaagcg tggcgctttc tcatagctca cgctgtaggt a
//
