# Supplementary material for: Protease-controlled secretion and display of intercellular signals
Source: Nat Commun. 2022 Feb 17;13:912. doi: 10.1038/s41467-022-28623-y (PMC8854555; doi:10.1038/s41467-022-28623-y)
Supplement: Supplementary file 7 — Source Data [file 41467_2022_28623_MOESM7_ESM.zip › Source Data/Plasmids/Protease Plasmids/Split Proteases/cmvto-lyn-ntvmvpmut-tevs-ap4-tevs-p3-ctvmvp.gb]

LOCUS       165_CMVTO-Lyn-nTVMVPmut 6248 bp ds-DNA     circular     07-JUL-2021
DEFINITION  .
KEYWORDS    "marker:H46R, H46R"                                                
FEATURES             Location/Qualifiers
     polyA_signal    33..56
                     /label="BGH pA"
                     /ApEinfo_revcolor=#ff0080
                     /ApEinfo_fwdcolor=#ff0080
     misc_feature    339..386
                     /label="FRT"
                     /ApEinfo_revcolor=#0080ff
                     /ApEinfo_fwdcolor=#0080ff
     gene            394..1414
                     /label="Hygromycin"
                     /ApEinfo_revcolor=#b1ff67
                     /ApEinfo_fwdcolor=#b1ff67
     polyA_signal    1546..1676
                     /label="SV40 pA"
                     /ApEinfo_revcolor=#ff0080
                     /ApEinfo_fwdcolor=#ff0080
     rep_origin      2059..2732
                     /label="pUC ori"
                     /ApEinfo_revcolor=#c6c9d1
                     /ApEinfo_fwdcolor=#c6c9d1
     CDS             complement(2877..3737)
                     /label="Amp (bla)"
                     /ApEinfo_revcolor=#ff0000
                     /ApEinfo_fwdcolor=#ff0000
     promoter        complement(3738..3836)
                     /label="bla promoter"
                     /ApEinfo_revcolor=#d59687
                     /ApEinfo_fwdcolor=#d59687
     primer_bind     4024..4043
                     /label="primer3"
                     /ApEinfo_revcolor=#84b0dc
                     /ApEinfo_fwdcolor=#84b0dc
     promoter        4100..4727
                     /label="CMV"
                     /ApEinfo_revcolor=#d59687
                     /ApEinfo_fwdcolor=#d59687
     enhancer        4100..4826
                     /label="CMV promoter (with TetOs)"
                     /ApEinfo_revcolor=#800080
                     /ApEinfo_fwdcolor=#800080
     misc_feature    4585..4585
                     /label="A"
                     /ApEinfo_revcolor=#0080ff
                     /ApEinfo_fwdcolor=#0080ff
     TATA_signal     4672..4678
                     /label="TATA box"
                     /ApEinfo_revcolor=#b1ff67
                     /ApEinfo_fwdcolor=#b1ff67
     misc_feature    4688..4706
                     /label="TetO"
                     /ApEinfo_revcolor=#a187be
                     /ApEinfo_fwdcolor=#a187be
     misc_feature    4688..4727
                     /label="TetR binding sites"
                     /ApEinfo_revcolor=#a187be
                     /ApEinfo_fwdcolor=#a187be
     misc_feature    4709..4727
                     /label="TetO"
                     /ApEinfo_revcolor=#a187be
                     /ApEinfo_fwdcolor=#a187be
     primer_bind     4851..4858
                     /label="primer3"
                     /ApEinfo_revcolor=#84b0dc
                     /ApEinfo_fwdcolor=#84b0dc
     misc_feature    4851..4858
                     /label="Kozak"
                     /ApEinfo_revcolor=#0080ff
                     /ApEinfo_fwdcolor=#0080ff
     CDS             4859..5945
                     /label="Translation 4859-5945"
     CDS             4862..4894
                     /label="Lyn"
                     /ApEinfo_revcolor=#993366
                     /ApEinfo_fwdcolor=#993366
     CDS             4910..5263
                     /label="nTVMVPmut"
                     /ApEinfo_revcolor=#993366
                     /ApEinfo_fwdcolor=#993366
     variation       5045..5047
                     /label="H46R"
                     /ApEinfo_revcolor=#b4abac
                     /ApEinfo_fwdcolor=#b4abac
     variation       5045..5047
                     /label="H46R"
                     /ApEinfo_revcolor=#b4abac
                     /ApEinfo_fwdcolor=#b4abac
     variation       5150..5152
                     /label="D81N"
                     /ApEinfo_revcolor=#b4abac
                     /ApEinfo_fwdcolor=#b4abac
     variation       5150..5152
                     /label="D81N"
                     /ApEinfo_revcolor=#b4abac
                     /ApEinfo_fwdcolor=#b4abac
     source          5264..5266
                     /label="source"
                     /ApEinfo_revcolor=#c6c9d1
                     /ApEinfo_fwdcolor=#c6c9d1
     source          5264..5278
                     /label="source"
                     /ApEinfo_revcolor=#c6c9d1
                     /ApEinfo_fwdcolor=#c6c9d1
     source          5270..5278
                     /label="source"
                     /ApEinfo_revcolor=#c6c9d1
                     /ApEinfo_fwdcolor=#c6c9d1
     source          5270..5278
                     /label="source"
                     /ApEinfo_revcolor=#c6c9d1
                     /ApEinfo_fwdcolor=#c6c9d1
     CDS             5279..5299
                     /label="TEV site"
                     /ApEinfo_revcolor=#ff9ccd
                     /ApEinfo_fwdcolor=#ff9ccd
     source          5279..5299
                     /label="source"
                     /ApEinfo_revcolor=#c6c9d1
                     /ApEinfo_fwdcolor=#c6c9d1
     source          5279..5299
                     /label="source"
                     /ApEinfo_revcolor=#c6c9d1
                     /ApEinfo_fwdcolor=#c6c9d1
     source          5300..5305
                     /label="source"
                     /ApEinfo_revcolor=#c6c9d1
                     /ApEinfo_fwdcolor=#c6c9d1
     source          5300..5305
                     /label="source"
                     /ApEinfo_revcolor=#c6c9d1
                     /ApEinfo_fwdcolor=#c6c9d1
     source          5300..5305
                     /label="source"
                     /ApEinfo_revcolor=#c6c9d1
                     /ApEinfo_fwdcolor=#c6c9d1
     source          5306..5308
                     /label="source"
                     /ApEinfo_revcolor=#c6c9d1
                     /ApEinfo_fwdcolor=#c6c9d1
     source          5306..5308
                     /label="source"
                     /ApEinfo_revcolor=#c6c9d1
                     /ApEinfo_fwdcolor=#c6c9d1
     source          5306..5308
                     /label="source"
                     /ApEinfo_revcolor=#c6c9d1
                     /ApEinfo_fwdcolor=#c6c9d1
     source          5309..5314
                     /label="source"
                     /ApEinfo_revcolor=#c6c9d1
                     /ApEinfo_fwdcolor=#c6c9d1
     CDS             5315..5413
                     /label="AP4"
                     /ApEinfo_revcolor=#993366
                     /ApEinfo_fwdcolor=#993366
     source          5315..5563
                     /label="source"
                     /ApEinfo_revcolor=#c6c9d1
                     /ApEinfo_fwdcolor=#c6c9d1
     source          5315..5563
                     /label="source"
                     /ApEinfo_revcolor=#c6c9d1
                     /ApEinfo_fwdcolor=#c6c9d1
     source          5414..5425
                     /label="source"
                     /ApEinfo_revcolor=#c6c9d1
                     /ApEinfo_fwdcolor=#c6c9d1
     source          5414..5428
                     /label="source"
                     /ApEinfo_revcolor=#c6c9d1
                     /ApEinfo_fwdcolor=#c6c9d1
     CDS             5429..5449
                     /label="TEVsite"
                     /ApEinfo_revcolor=#ff0000
                     /ApEinfo_fwdcolor=#ff0000
     source          5450..5464
                     /label="source"
                     /ApEinfo_revcolor=#c6c9d1
                     /ApEinfo_fwdcolor=#c6c9d1
     source          5450..5464
                     /label="source"
                     /ApEinfo_revcolor=#c6c9d1
                     /ApEinfo_fwdcolor=#c6c9d1
     source          5450..5464
                     /label="source"
                     /ApEinfo_revcolor=#c6c9d1
                     /ApEinfo_fwdcolor=#c6c9d1
     CDS             5465..5563
                     /label="P3"
                     /ApEinfo_revcolor=#993366
                     /ApEinfo_fwdcolor=#993366
     source          5564..5566
                     /label="source"
                     /ApEinfo_revcolor=#c6c9d1
                     /ApEinfo_fwdcolor=#c6c9d1
     source          5564..5578
                     /label="source"
                     /ApEinfo_revcolor=#c6c9d1
                     /ApEinfo_fwdcolor=#c6c9d1
     source          5570..5578
                     /label="source"
                     /ApEinfo_revcolor=#c6c9d1
                     /ApEinfo_fwdcolor=#c6c9d1
     source          5570..5578
                     /label="source"
                     /ApEinfo_revcolor=#c6c9d1
                     /ApEinfo_fwdcolor=#c6c9d1
     CDS             5579..5929
                     /label="C-TVMVprotease"
                     /ApEinfo_revcolor=#993366
                     /ApEinfo_fwdcolor=#993366
     CDS             5950..5982
                     /label="c-myc epitope"
                     /ApEinfo_revcolor=#ff0000
                     /ApEinfo_fwdcolor=#ff0000
     misc_feature    5982..5984
                     /label="New Stop"
                     /ApEinfo_revcolor=#0080ff
                     /ApEinfo_fwdcolor=#0080ff
     primer_bind     complement(5988..6007)
                     /label="primer3"
                     /ApEinfo_revcolor=#84b0dc
                     /ApEinfo_fwdcolor=#84b0dc
     CDS             5995..6012
                     /label="Polyhistidine tag"
                     /ApEinfo_revcolor=#ff0000
                     /ApEinfo_fwdcolor=#ff0000
     misc_feature    6013..6015
                     /label="cya"
                     /ApEinfo_revcolor=#0080ff
                     /ApEinfo_fwdcolor=#0080ff
     polyA_signal    6034..6248
                     /label="BGH polyadenylation sequence"
                     /ApEinfo_revcolor=#ff0080
                     /ApEinfo_fwdcolor=#ff0080
ORIGIN
        1 tgcggtgggc tctatggaga tctatcgatg ttctggggat gcggtgggct ctatggcttc
       61 tgaggcggaa agaaccagct ggggctctag ggggtatccc cacgcgccct gtagcggcgc
      121 attaagcgcg gcgggtgtgg tggttacgcg cagcgtgacc gctacacttg ccagcgccct
      181 agcgcccgct cctttcgctt tcttcccttc ctttctcgcc acgttcgccg gctttccccg
      241 tcaagctcta aatcgggggt ccctttaggg ttccgattta gtgctttacg gcacctcgac
      301 cccaaaaaac ttgattaggg tgatggttca cgtacctaga agttcctatt ccgaagttcc
      361 tattctctag aaagtatagg aacttccttg gccaaaaagc ctgaactcac cgcgacgtct
      421 gtcgagaagt ttctgatcga aaagttcgac agcgtctccg acctgatgca gctctcggag
      481 ggcgaagaat ctcgtgcttt cagcttcgat gtaggagggc gtggatatgt cctgcgggta
      541 aatagctgcg ccgatggttt ctacaaagat cgttatgttt atcggcactt tgcatcggcc
      601 gcgctcccga ttccggaagt gcttgacatt ggggaattca gcgagagcct gacctattgc
      661 atctcccgcc gtgcacaggg tgtcacgttg caagacctgc ctgaaaccga actgcccgct
      721 gttctgcagc cggtcgcgga ggccatggat gcgatcgctg cggccgatct tagccagacg
      781 agcgggttcg gcccattcgg accgcaagga atcggtcaat acactacatg gcgtgatttc
      841 atatgcgcga ttgctgatcc ccatgtgtat cactggcaaa ctgtgatgga cgacaccgtc
      901 agtgcgtccg tcgcgcaggc tctcgatgag ctgatgcttt gggccgagga ctgccccgaa
      961 gtccggcacc tcgtgcacgc ggatttcggc tccaacaatg tcctgacgga caatggccgc
     1021 ataacagcgg tcattgactg gagcgaggcg atgttcgggg attcccaata cgaggtcgcc
     1081 aacatcttct tctggaggcc gtggttggct tgtatggagc agcagacgcg ctacttcgag
     1141 cggaggcatc cggagcttgc aggatcgccg cggctccggg cgtatatgct ccgcattggt
     1201 cttgaccaac tctatcagag cttggttgac ggcaatttcg atgatgcagc ttgggcgcag
     1261 ggtcgatgcg acgcaatcgt ccgatccgga gccgggactg tcgggcgtac acaaatcgcc
     1321 cgcagaagcg cggccgtctg gaccgatggc tgtgtagaag tactcgccga tagtggaaac
     1381 cgacgcccca gcactcgtcc gagggcaaag gaatagcacg tactacgaga tttcgattcc
     1441 accgccgcct tctatgaaag gttgggcttc ggaatcgttt tccgggacgc cggctggatg
     1501 atcctccagc gcggggatct catgctggag ttcttcgccc accccaactt gtttattgca
     1561 gcttataatg gttacaaata aagcaatagc atcacaaatt tcacaaataa agcatttttt
     1621 tcactgcatt ctagttgtgg tttgtccaaa ctcatcaatg tatcttatca tgtctgtata
     1681 ccgtcgacct ctagctagag cttggcgtaa tcatggtcat agctgtttcc tgtgtgaaat
     1741 tgttatccgc tcacaattcc acacaacata cgagccggaa gcataaagtg taaagcctgg
     1801 ggtgcctaat gagtgagcta actcacatta attgcgttgc gctcactgcc cgctttccag
     1861 tcgggaaacc tgtcgtgcca gctgcattaa tgaatcggcc aacgcgcggg gagaggcggt
     1921 ttgcgtattg ggcgctcttc cgcttcctcg ctcactgact cgctgcgctc ggtcgttcgg
     1981 ctgcggcgag cggtatcagc tcactcaaag gcggtaatac ggttatccac agaatcaggg
     2041 gataacgcag gaaagaacat gtgagcaaaa ggccagcaaa aggccaggaa ccgtaaaaag
     2101 gccgcgttgc tggcgttttt ccataggctc cgcccccctg acgagcatca caaaaatcga
     2161 cgctcaagtc agaggtggcg aaacccgaca ggactataaa gataccaggc gtttccccct
     2221 ggaagctccc tcgtgcgctc tcctgttccg accctgccgc ttaccggata cctgtccgcc
     2281 tttctccctt cgggaagcgt ggcgctttct catagctcac gctgtaggta tctcagttcg
     2341 gtgtaggtcg ttcgctccaa gctgggctgt gtgcacgaac cccccgttca gcccgaccgc
     2401 tgcgccttat ccggtaacta tcgtcttgag tccaacccgg taagacacga cttatcgcca
     2461 ctggcagcag ccactggtaa caggattagc agagcgaggt atgtaggcgg tgctacagag
     2521 ttcttgaagt ggtggcctaa ctacggctac actagaagga cagtatttgg tatctgcgct
     2581 ctgctgaagc cagttacctt cggaaaaaga gttggtagct cttgatccgg caaacaaacc
     2641 accgctggta gcggtggttt ttttgtttgc aagcagcaga ttacgcgcag aaaaaaagga
     2701 tctcaagaag atcctttgat cttttctacg gggtctgacg ctcagtggaa cgaaaactca
     2761 cgttaaggga ttttggtcat gagattatca aaaaggatct tcacctagat ccttttaaat
     2821 taaaaatgaa gttttaaatc aatctaaagt atatatgagt aaacttggtc tgacagttac
     2881 caatgcttaa tcagtgaggc acctatctca gcgatctgtc tatttcgttc atccatagtt
     2941 gcctgactcc ccgtcgtgta gataactacg atacgggagg gcttaccatc tggccccagt
     3001 gctgcaatga taccgcgaga cccacgctca ccggctccag atttatcagc aataaaccag
     3061 ccagccggaa gggccgagcg cagaagtggt cctgcaactt tatccgcctc catccagtct
     3121 attaattgtt gccgggaagc tagagtaagt agttcgccag ttaatagttt gcgcaacgtt
     3181 gttgccattg ctacaggcat cgtggtgtca cgctcgtcgt ttggtatggc ttcattcagc
     3241 tccggttccc aacgatcaag gcgagttaca tgatccccca tgttgtgcaa aaaagcggtt
     3301 agctccttcg gtcctccgat cgttgtcaga agtaagttgg ccgcagtgtt atcactcatg
     3361 gttatggcag cactgcataa ttctcttact gtcatgccat ccgtaagatg cttttctgtg
     3421 actggtgagt actcaaccaa gtcattctga gaatagtgta tgcggcgacc gagttgctct
     3481 tgcccggcgt caatacggga taataccgcg ccacatagca gaactttaaa agtgctcatc
     3541 attggaaaac gttcttcggg gcgaaaactc tcaaggatct taccgctgtt gagatccagt
     3601 tcgatgtaac ccactcgtgc acccaactga tcttcagcat cttttacttt caccagcgtt
     3661 tctgggtgag caaaaacagg aaggcaaaat gccgcaaaaa agggaataag ggcgacacgg
     3721 aaatgttgaa tactcatact cttccttttt caatattatt gaagcattta tcagggttat
     3781 tgtctcatga gcggatacat atttgaatgt atttagaaaa ataaacaaat aggggttccg
     3841 cgcacatttc cccgaaaagt gccacctgac gtcgacggat cgggagatct cccgatcccc
     3901 tatggtgcac tctcagtaca atctgctctg atgccgcata gttaagccag tatctgctcc
     3961 ctgcttgtgt gttggaggtc gctgagtagt gcgcgagcaa aatttaagct acaacaaggc
     4021 aaggcttgac cgacaattgc atgaagaatc tgcttagggt taggcgtttt gcgctgcttc
     4081 gtacgggcca gatatacgcg ttgacattga ttattgacta gttattaata gtaatcaatt
     4141 acggggtcat tagttcatag cccatatatg gagttccgcg ttacataact tacggtaaat
     4201 ggcccgcctg gctgaccgcc caacgacccc cgcccattga cgtcaataat gacgtatgtt
     4261 cccatagtaa cgccaatagg gactttccat tgacgtcaat gggtggagta tttacggtaa
     4321 actgcccact tggcagtaca tcaagtgtat catatgccaa gtacgccccc tattgacgtc
     4381 aatgacggta aatggcccgc ctggcattat gcccagtaca tgaccttatg ggactttcct
     4441 acttggcagt acatctacgt attagtcatc gctattacca tggtgatgcg gttttggcag
     4501 tacatcaatg ggcgtggata gcggtttgac tcacggggat ttccaagtct ccaccccatt
     4561 gacgtcaatg ggagtttgtt ttggcaccaa aatcaacggg actttccaaa atgtcgtaac
     4621 aactccgccc cattgacgca aatgggcggt aggcgtgtac ggtgggaggt ctatataagc
     4681 agagctctcc ctatcagtga tagagatctc cctatcagtg atagagatcg tcgacgagct
     4741 cgtttagtga accgtcagat cgcctggaga cgccatccac gctgttttga cctccataga
     4801 agacaccggg accgatccag cctccggact ctagcgttta aacttaagct tcgccaccat
     4861 gGGGTGCATA AAGTCAAAGG GGAAAGACTC TGCAggatcc GGAGGTAGTA GTAAAGCCCT
     4921 TCTCAAAGGT GTGCGAGATT TCAATCCCAT ATCCGCCTGT GTCTGCCTCC TGGAAAATAG
     4981 TTCAGACGGG CACAGCGAAA GGCTCTTTGG AATCGGCTTC GGGCCGTATA TTATTGCTAA
     5041 TCAGAGGTTG TTCCGGCGCA ACAACGGAGA GTTGACAATA AAGACCATGC ACGGTGAATT
     5101 TAAAGTGAAG AATAGTACCC AACTCCAGAT GAAACCAGTG GAGGGGAGGA ACATTATTGT
     5161 CATAAAAATG GCTAAAGATT TCCCTCCTTT TCCACAAAAA TTGAAATTCA GGCAACCTAC
     5221 AATCAAAGAT CGCGTCTGCA TGGTTTCTAC GAATTTTCAG CAAAGTAGTG GCTCGAGTGA
     5281 AAACCTTTAC TTCCAATCAG GCTCGGGCGG CTCTtcaccc gaggacgagc ttgctgctaa
     5341 tgaagaggag ttgcagcaaa atgaacaaaa gttggctcaa attaagcaaa aacttcaagc
     5401 tatcaaatac ggtGGTGGAG GCAGTAGTGA GAACTTGTAC TTCCAGAGTG GCTCGAGTgg
     5461 cAGCtccccg gaagatgaga tccagcaact ggaagaagaa atcgctcagc tggaacagaa
     5521 aaacgcagcg ctgaaagaga aaaaccaggc gctgaaatac ggtAGTAGTG GCTCGAGTAA
     5581 ATCAGTCTCC TCCCTCGTGT CCGAATCCTC TCACATCGTT CACAAGGAAG ATACCAGTTT
     5641 CTGGCAGCAT TGGATTACCA CAAAAGACGG GCAGTGCGGC TCACCGCTGG TGTCTATCAT
     5701 TGACGGGAAC ATTCTGGGAA TCCACTCCCT GACACACACC ACTAACGGCT CAAACTATTT
     5761 CGTTGAGTTC CCAGAGAAGT TCGTAGCTAC ATATCTGGAC GCTGCGGACG GCTGGTGCAA
     5821 GAACTGGAAA TTCAACGCGG ACAAGATTTC ATGGGGTAGT TTCACGCTTG TCGAAGACGC
     5881 GCCCGAGGAC GACTTTATGG CGAAAAAAAC CGTGGCTGCT ATTATGGATa gctagctcga
     5941 ggagggcccg aacaaaaact catctcagaa gaggatctga atagcgccgt cgaccatcat
     6001 catcatcatc attgagttta aacccgctga tcagcctcga ctgtgccttc tagttgccag
     6061 ccatctgttg tttgcccctc ccccgtgcct tccttgaccc tggaaggtgc cactcccact
     6121 gtcctttcct aataaaatga ggaaattgca tcgcattgtc tgagtaggtg tcattctatt
     6181 ctggggggtg gggtggggca ggacagcaag ggggaggatt gggaagacaa tagcaggcat
     6241 gctgggga
//
