# Supplementary material for: Protease-controlled secretion and display of intercellular signals
Source: Nat Commun. 2022 Feb 17;13:912. doi: 10.1038/s41467-022-28623-y (PMC8854555; doi:10.1038/s41467-022-28623-y)
Supplement: Supplementary file 7 — Source Data [file 41467_2022_28623_MOESM7_ESM.zip › Source Data/Plasmids/Misc. Plasmids/RAS Mutants/cmvto-krasg12c.gb]

LOCUS       CMVTO-KRasG12C          5732 bp ds-DNA     circular     26-JUN-2021
DEFINITION  .
FEATURES             Location/Qualifiers
     promoter        complement(789..887)
                     /label="bla promoter"
                     /ApEinfo_revcolor=#c6c9d1
                     /ApEinfo_fwdcolor=#c6c9d1
     promoter        1151..1778
                     /label="CMV"
                     /ApEinfo_revcolor=#c6c9d1
                     /ApEinfo_fwdcolor=#c6c9d1
     promoter        1230..1533
                     /label="CMV enhancer"
                     /ApEinfo_revcolor=#c7b0e3
                     /ApEinfo_fwdcolor=#c7b0e3
     promoter        1534..1737
                     /label="CMV promoter"
                     /ApEinfo_revcolor=#9eafd2
                     /ApEinfo_fwdcolor=#9eafd2
     TATA_signal     1723..1729
                     /label="TATA box"
                     /ApEinfo_revcolor=#b4abac
                     /ApEinfo_fwdcolor=#b4abac
     misc_feature    1739..1757
                     /label="TetO"
                     /ApEinfo_revcolor=#b4abac
                     /ApEinfo_fwdcolor=#b4abac
     misc_feature    1739..1778
                     /label="TetR binding sites"
                     /ApEinfo_revcolor=#b4abac
                     /ApEinfo_fwdcolor=#b4abac
     misc_feature    1760..1778
                     /label="TetO"
                     /ApEinfo_revcolor=#b4abac
                     /ApEinfo_fwdcolor=#b4abac
     primer_bind     1902..1909
                     /label="primer3"
                     /ApEinfo_revcolor=#84b0dc
                     /ApEinfo_fwdcolor=#84b0dc
     misc_feature    1902..1909
                     /label="Kozak"
                     /ApEinfo_revcolor=#0080ff
                     /ApEinfo_fwdcolor=#0080ff
     CDS             1910..2476
                     /label="Translation 1910-2476"
     misc_feature    1910..2479
                     /label="K-Ras"
                     /ApEinfo_revcolor=#b4abac
                     /ApEinfo_fwdcolor=#b4abac
     misc_feature    1943..1945
                     /label="G12C"
                     /ApEinfo_revcolor=#85dae9
                     /ApEinfo_fwdcolor=#85dae9
     misc_feature    2468..2476
                     /label="Cleaved in mature form"
                     /ApEinfo_revcolor=#c6c9d1
                     /ApEinfo_fwdcolor=#c6c9d1
     CDS             2477..2479
                     /label="Translation 2477-2479"
     CDS             2488..2517
                     /label="c-myc epitope"
                     /ApEinfo_revcolor=#993366
                     /ApEinfo_fwdcolor=#993366
     misc_feature    2517..2519
                     /label="New Stop"
                     /ApEinfo_revcolor=#b4abac
                     /ApEinfo_fwdcolor=#b4abac
     CDS             2530..2547
                     /label="Polyhistidine tag"
                     /ApEinfo_revcolor=#993366
                     /ApEinfo_fwdcolor=#993366
     misc_feature    2548..2550
                     /label="STOP (missing now)"
                     /ApEinfo_revcolor=#a187be
                     /ApEinfo_fwdcolor=#a187be
     polyA_signal    2569..2783
                     /label="BGH polyadenylation sequence"
                     /ApEinfo_revcolor=#b4abac
                     /ApEinfo_fwdcolor=#b4abac
     polyA_signal    2816..2839
                     /label="BGH pA"
                     /ApEinfo_revcolor=#b4abac
                     /ApEinfo_fwdcolor=#b4abac
     misc_feature    3122..3169
                     /label="FRT"
                     /ApEinfo_revcolor=#b4abac
                     /ApEinfo_fwdcolor=#b4abac
     misc_recomb     3136..3169
                     /label="FRT"
                     /ApEinfo_revcolor=#c7b0e3
                     /ApEinfo_fwdcolor=#c7b0e3
     gene            3177..4197
                     /label="Hygromycin"
                     /ApEinfo_revcolor=#b4abac
                     /ApEinfo_fwdcolor=#b4abac
     polyA_signal    4329..4459
                     /label="SV40 pA"
                     /ApEinfo_revcolor=#b4abac
                     /ApEinfo_fwdcolor=#b4abac
     primer_bind     complement(4495..4515)
                     /label="M13-rev"
                     /ApEinfo_revcolor=#85dae9
                     /ApEinfo_fwdcolor=#85dae9
     misc_binding    complement(4521..4543)
                     /label="LacO"
                     /ApEinfo_revcolor=#84b0dc
                     /ApEinfo_fwdcolor=#84b0dc
     promoter        complement(4547..4577)
                     /label="lac promoter"
                     /ApEinfo_revcolor=#c7b0e3
                     /ApEinfo_fwdcolor=#c7b0e3
     rep_origin      4842..5515
                     /label="pUC ori"
                     /ApEinfo_revcolor=#ffef86
                     /ApEinfo_fwdcolor=#ffef86
     rep_origin      complement(4883..5565)
                     /label="ColE1 origin"
                     /ApEinfo_revcolor=#9eafd2
                     /ApEinfo_fwdcolor=#9eafd2
     CDS             complement(join(5660..5732,1..788))
                     /label="Amp (bla)"
                     /ApEinfo_revcolor=#993366
                     /ApEinfo_fwdcolor=#993366
     CDS             complement(join(5663..5732,1..590))
                     /label="AmpR"
                     /ApEinfo_revcolor=#ffef86
                     /ApEinfo_fwdcolor=#ffef86
ORIGIN
        1 cccgtcgtgt agataactac gatacgggag ggcttaccat ctggccccag tgctgcaatg
       61 ataccgcgag acccacgctc accggctcca gatttatcag caataaacca gccagccgga
      121 agggccgagc gcagaagtgg tcctgcaact ttatccgcct ccatccagtc tattaattgt
      181 tgccgggaag ctagagtaag tagttcgcca gttaatagtt tgcgcaacgt tgttgccatt
      241 gctacaggca tcgtggtgtc acgctcgtcg tttggtatgg cttcattcag ctccggttcc
      301 caacgatcaa ggcgagttac atgatccccc atgttgtgca aaaaagcggt tagctccttc
      361 ggtcctccga tcgttgtcag aagtaagttg gccgcagtgt tatcactcat ggttatggca
      421 gcactgcata attctcttac tgtcatgcca tccgtaagat gcttttctgt gactggtgag
      481 tactcaacca agtcattctg agaatagtgt atgcggcgac cgagttgctc ttgcccggcg
      541 tcaatacggg ataataccgc gccacatagc agaactttaa aagtgctcat cattggaaaa
      601 cgttcttcgg ggcgaaaact ctcaaggatc ttaccgctgt tgagatccag ttcgatgtaa
      661 cccactcgtg cacccaactg atcttcagca tcttttactt tcaccagcgt ttctgggtga
      721 gcaaaaacag gaaggcaaaa tgccgcaaaa aagggaataa gggcgacacg gaaatgttga
      781 atactcatac tcttcctttt tcaatattat tgaagcattt atcagggtta ttgtctcatg
      841 agcggataca tatttgaatg tatttagaaa aataaacaaa taggggttcc gcgcacattt
      901 ccccgaaaag tgccacctga cgtcgacgga tcgggagatc tcccgatccc ctatggtgca
      961 ctctcagtac aatctgctct gatgccgcat agttaagcca gtatctgctc cctgcttgtg
     1021 tgttggaggt cgctgagtag tgcgcgagca aaatttaagc tacaacaagg caaggcttga
     1081 ccgacaattg catgaagaat ctgcttaggg ttaggcgttt tgcgctgctt cgtacgggcc
     1141 agatatacgc gttgacattg attattgact agttattaat agtaatcaat tacggggtca
     1201 ttagttcata gcccatatat ggagttccgc gttacataac ttacggtaaa tggcccgcct
     1261 ggctgaccgc ccaacgaccc ccgcccattg acgtcaataa tgacgtatgt tcccatagta
     1321 acgccaatag ggactttcca ttgacgtcaa tgggtggagt atttacggta aactgcccac
     1381 ttggcagtac atcaagtgta tcatatgcca agtacgcccc ctattgacgt caatgacggt
     1441 aaatggcccg cctggcatta tgcccagtac atgaccttat gggactttcc tacttggcag
     1501 tacatctacg tattagtcat cgctattacc atggtgatgc ggttttggca gtacatcaat
     1561 gggcgtggat agcggtttga ctcacgggga tttccaagtc tccaccccat tgacgtcaat
     1621 gggagtttgt tttggcacca aaatcaacgg gactttccaa aatgtcgtaa caactccgcc
     1681 ccattgacgc aaatgggcgg taggcgtgta cggtgggagg tctatataag cagagctctc
     1741 cctatcagtg atagagatct ccctatcagt gatagagatc gtcgacgagc tcgtttagtg
     1801 aaccgtcaga tcgcctggag acgccatcca cgctgttttg acctccatag aagacaccgg
     1861 gaccgatcca gcctccggac tctagcgttt aaacttaagc ttcgccaccA TGACAGAGTA
     1921 CAAACTGGTG GTGGTCGGAG CCTGCGGCGT GGGGAAATCC GCCCTTACCA TCCAGCTGAT
     1981 CCAGAATCAC TTCGTTGACG AATATGACCC CACTATAGAG GACTCTTACC GAAAGCAGGT
     2041 TGTCATCGAC GGCGAAACAT GCCTTTTGGA CATTCTCGAC ACCGCGGGGC AAGAGGAGTA
     2101 TTCTGCAATG AGGGACCAAT ACATGCGCAC TGGAGAAGGT TTTCTGTGCG TGTTCGCTAT
     2161 TAATAACACC AAGTCGTTTG AGGATATACA CCATTATAGG GAACAGATTA AACGCGTGAA
     2221 GGATAGCGAA GATGTACCCA TGGTGCTGGT AGGTAACAAA TGTGATTTAC CTAGCAGAAC
     2281 AGTCGACACT AAGCAGGCCC AAGATCTAGC TAGGTCCTAC GGAATCCCAT TCATCGAGAC
     2341 CAGTGCAAAG ACACGTCAGA GAGTCGAGGA TGCCTTTTAT ACCCTCGTTA GAGAGATCCG
     2401 GCAGTACCGG CTGAAAAAGA TTTCAAAGGA AGAGAAGACG CCGGGGTGCG TGAAAATAAA
     2461 GAAATGTATT ATCATGtagg gcccGAAcaa aaactcatct cagaagagga tctgaatagc
     2521 gccgtcgacc atcatcataa tcatcattga gtttaaaccc gctgatcagc ctcgactgtg
     2581 ccttctagtt gccagccatc tgttgtttgc ccctcccccg tgccttcctt gaccctggaa
     2641 ggtgccactc ccactgtcct ttcctaataa aatgaggaaa ttgcatcgca ttgtctgagt
     2701 aggtgtcatt ctattctggg gggtggggtg gggcaggaca gcaaggggga ggattgggaa
     2761 gacaatagca ggcatgctgg ggatgcggtg ggctctatgg agatctatcg atgttctggg
     2821 gatgcggtgg gctctatggc ttctgaggcg gaaagaacca gctggggctc tagggggtat
     2881 ccccacgcgc cctgtagcgg cgcattaagc gcggcgggtg tggtggttac gcgcagcgtg
     2941 accgctacac ttgccagcgc cctagcgccc gctcctttcg ctttcttccc ttcctttctc
     3001 gccacgttcg ccggctttcc ccgtcaagct ctaaatcggg ggtcccttta gggttccgat
     3061 ttagtgcttt acggcacctc gaccccaaaa aacttgatta gggtgatggt tcacgtacct
     3121 agaagttcct attccgaagt tcctattctc tagaaagtat aggaacttcc ttggccaaaa
     3181 agcctgaact caccgcgacg tctgtcgaga agtttctgat cgaaaagttc gacagcgtct
     3241 ccgacctgat gcagctctcg gagggcgaag aatctcgtgc tttcagcttc gatgtaggag
     3301 ggcgtggata tgtcctgcgg gtaaatagct gcgccgatgg tttctacaaa gatcgttatg
     3361 tttatcggca ctttgcatcg gccgcgctcc cgattccgga agtgcttgac attggggaat
     3421 tcagcgagag cctgacctat tgcatctccc gccgtgcaca gggtgtcacg ttgcaagacc
     3481 tgcctgaaac cgaactgccc gctgttctgc agccggtcgc ggaggccatg gatgcgatcg
     3541 ctgcggccga tcttagccag acgagcgggt tcggcccatt cggaccgcaa ggaatcggtc
     3601 aatacactac atggcgtgat ttcatatgcg cgattgctga tccccatgtg tatcactggc
     3661 aaactgtgat ggacgacacc gtcagtgcgt ccgtcgcgca ggctctcgat gagctgatgc
     3721 tttgggccga ggactgcccc gaagtccggc acctcgtgca cgcggatttc ggctccaaca
     3781 atgtcctgac ggacaatggc cgcataacag cggtcattga ctggagcgag gcgatgttcg
     3841 gggattccca atacgaggtc gccaacatct tcttctggag gccgtggttg gcttgtatgg
     3901 agcagcagac gcgctacttc gagcggaggc atccggagct tgcaggatcg ccgcggctcc
     3961 gggcgtatat gctccgcatt ggtcttgacc aactctatca gagcttggtt gacggcaatt
     4021 tcgatgatgc agcttgggcg cagggtcgat gcgacgcaat cgtccgatcc ggagccggga
     4081 ctgtcgggcg tacacaaatc gcccgcagaa gcgcggccgt ctggaccgat ggctgtgtag
     4141 aagtactcgc cgatagtgga aaccgacgcc ccagcactcg tccgagggca aaggaatagc
     4201 acgtactacg agatttcgat tccaccgccg ccttctatga aaggttgggc ttcggaatcg
     4261 ttttccggga cgccggctgg atgatcctcc agcgcgggga tctcatgctg gagttcttcg
     4321 cccaccccaa cttgtttatt gcagcttata atggttacaa ataaagcaat agcatcacaa
     4381 atttcacaaa taaagcattt ttttcactgc attctagttg tggtttgtcc aaactcatca
     4441 atgtatctta tcatgtctgt ataccgtcga cctctagcta gagcttggcg taatcatggt
     4501 catagctgtt tcctgtgtga aattgttatc cgctcacaat tccacacaac atacgagccg
     4561 gaagcataaa gtgtaaagcc tggggtgcct aatgagtgag ctaactcaca ttaattgcgt
     4621 tgcgctcact gcccgctttc cagtcgggaa acctgtcgtg ccagctgcat taatgaatcg
     4681 gccaacgcgc ggggagaggc ggtttgcgta ttgggcgctc ttccgcttcc tcgctcactg
     4741 actcgctgcg ctcggtcgtt cggctgcggc gagcggtatc agctcactca aaggcggtaa
     4801 tacggttatc cacagaatca ggggataacg caggaaagaa catgtgagca aaaggccagc
     4861 aaaaggccag gaaccgtaaa aaggccgcgt tgctggcgtt tttccatagg ctccgccccc
     4921 ctgacgagca tcacaaaaat cgacgctcaa gtcagaggtg gcgaaacccg acaggactat
     4981 aaagatacca ggcgtttccc cctggaagct ccctcgtgcg ctctcctgtt ccgaccctgc
     5041 cgcttaccgg atacctgtcc gcctttctcc cttcgggaag cgtggcgctt tctcatagct
     5101 cacgctgtag gtatctcagt tcggtgtagg tcgttcgctc caagctgggc tgtgtgcacg
     5161 aaccccccgt tcagcccgac cgctgcgcct tatccggtaa ctatcgtctt gagtccaacc
     5221 cggtaagaca cgacttatcg ccactggcag cagccactgg taacaggatt agcagagcga
     5281 ggtatgtagg cggtgctaca gagttcttga agtggtggcc taactacggc tacactagaa
     5341 ggacagtatt tggtatctgc gctctgctga agccagttac cttcggaaaa agagttggta
     5401 gctcttgatc cggcaaacaa accaccgctg gtagcggtgg tttttttgtt tgcaagcagc
     5461 agattacgcg cagaaaaaaa ggatctcaag aagatccttt gatcttttct acggggtctg
     5521 acgctcagtg gaacgaaaac tcacgttaag ggattttggt catgagatta tcaaaaagga
     5581 tcttcaccta gatcctttta aattaaaaat gaagttttaa atcaatctaa agtatatatg
     5641 agtaaacttg gtctgacagt taccaatgct taatcagtga ggcacctatc tcagcgatct
     5701 gtctatttcg ttcatccata gttgcctgac tc
//
