# Supplementary material for: Protease-controlled secretion and display of intercellular signals
Source: Nat Commun. 2022 Feb 17;13:912. doi: 10.1038/s41467-022-28623-y (PMC8854555; doi:10.1038/s41467-022-28623-y)
Supplement: Supplementary file 7 — Source Data [file 41467_2022_28623_MOESM7_ESM.zip › Source Data/Plasmids/Misc. Plasmids/RAS Mutants/cmvto-kras.gb]

LOCUS       CMVTO-KRas              5732 bp ds-DNA     circular     05-JUN-2021
DEFINITION  .
FEATURES             Location/Qualifiers
     CDS             complement(590..1450)
                     /label="Amp (bla)"
                     /ApEinfo_revcolor=#993366
                     /ApEinfo_fwdcolor=#993366
     CDS             complement(593..1252)
                     /label="AmpR"
                     /ApEinfo_revcolor=#ffef86
                     /ApEinfo_fwdcolor=#ffef86
     promoter        complement(1451..1549)
                     /label="bla promoter"
                     /ApEinfo_revcolor=#c6c9d1
                     /ApEinfo_fwdcolor=#c6c9d1
     promoter        1813..2440
                     /label="CMV"
                     /ApEinfo_revcolor=#c6c9d1
                     /ApEinfo_fwdcolor=#c6c9d1
     promoter        1892..2195
                     /label="CMV enhancer"
                     /ApEinfo_revcolor=#c7b0e3
                     /ApEinfo_fwdcolor=#c7b0e3
     promoter        2196..2399
                     /label="CMV promoter"
                     /ApEinfo_revcolor=#9eafd2
                     /ApEinfo_fwdcolor=#9eafd2
     TATA_signal     2385..2391
                     /label="TATA box"
                     /ApEinfo_revcolor=#b4abac
                     /ApEinfo_fwdcolor=#b4abac
     misc_feature    2401..2419
                     /label="TetO"
                     /ApEinfo_revcolor=#b4abac
                     /ApEinfo_fwdcolor=#b4abac
     misc_feature    2401..2440
                     /label="TetR binding sites"
                     /ApEinfo_revcolor=#b4abac
                     /ApEinfo_fwdcolor=#b4abac
     misc_feature    2422..2440
                     /label="TetO"
                     /ApEinfo_revcolor=#b4abac
                     /ApEinfo_fwdcolor=#b4abac
     primer_bind     2564..2571
                     /label="primer3"
                     /ApEinfo_revcolor=#84b0dc
                     /ApEinfo_fwdcolor=#84b0dc
     misc_feature    2564..2571
                     /label="Kozak"
                     /ApEinfo_revcolor=#0080ff
                     /ApEinfo_fwdcolor=#0080ff
     CDS             2572..3138
                     /label="Translation 2572-3138"
     misc_feature    2572..3141
                     /label="K-Ras"
                     /ApEinfo_revcolor=#b4abac
                     /ApEinfo_fwdcolor=#b4abac
     misc_feature    3130..3138
                     /label="Cleaved in mature form"
                     /ApEinfo_revcolor=#c6c9d1
                     /ApEinfo_fwdcolor=#c6c9d1
     CDS             3139..3141
                     /label="Translation 3139-3141"
     CDS             3150..3179
                     /label="c-myc epitope"
                     /ApEinfo_revcolor=#993366
                     /ApEinfo_fwdcolor=#993366
     misc_feature    3179..3181
                     /label="New Stop"
                     /ApEinfo_revcolor=#b4abac
                     /ApEinfo_fwdcolor=#b4abac
     CDS             3192..3209
                     /label="Polyhistidine tag"
                     /ApEinfo_revcolor=#993366
                     /ApEinfo_fwdcolor=#993366
     misc_feature    3210..3212
                     /label="STOP (missing now)"
                     /ApEinfo_revcolor=#a187be
                     /ApEinfo_fwdcolor=#a187be
     polyA_signal    3231..3445
                     /label="BGH polyadenylation sequence"
                     /ApEinfo_revcolor=#b4abac
                     /ApEinfo_fwdcolor=#b4abac
     polyA_signal    3478..3501
                     /label="BGH pA"
                     /ApEinfo_revcolor=#b4abac
                     /ApEinfo_fwdcolor=#b4abac
     misc_feature    3784..3831
                     /label="FRT"
                     /ApEinfo_revcolor=#b4abac
                     /ApEinfo_fwdcolor=#b4abac
     misc_recomb     3798..3831
                     /label="FRT"
                     /ApEinfo_revcolor=#c7b0e3
                     /ApEinfo_fwdcolor=#c7b0e3
     gene            3839..4859
                     /label="Hygromycin"
                     /ApEinfo_revcolor=#b4abac
                     /ApEinfo_fwdcolor=#b4abac
     polyA_signal    4991..5121
                     /label="SV40 pA"
                     /ApEinfo_revcolor=#b4abac
                     /ApEinfo_fwdcolor=#b4abac
     primer_bind     complement(5157..5177)
                     /label="M13-rev"
                     /ApEinfo_revcolor=#85dae9
                     /ApEinfo_fwdcolor=#85dae9
     misc_binding    complement(5183..5205)
                     /label="LacO"
                     /ApEinfo_revcolor=#84b0dc
                     /ApEinfo_fwdcolor=#84b0dc
     promoter        complement(5209..5239)
                     /label="lac promoter"
                     /ApEinfo_revcolor=#c7b0e3
                     /ApEinfo_fwdcolor=#c7b0e3
     rep_origin      join(5504..5732,1..445)
                     /label="pUC ori"
                     /ApEinfo_revcolor=#ffef86
                     /ApEinfo_fwdcolor=#ffef86
     rep_origin      complement(join(5545..5732,1..495))
                     /label="ColE1 origin"
                     /ApEinfo_revcolor=#9eafd2
                     /ApEinfo_fwdcolor=#9eafd2
ORIGIN
        1 cttcgggaag cgtggcgctt tctcatagct cacgctgtag gtatctcagt tcggtgtagg
       61 tcgttcgctc caagctgggc tgtgtgcacg aaccccccgt tcagcccgac cgctgcgcct
      121 tatccggtaa ctatcgtctt gagtccaacc cggtaagaca cgacttatcg ccactggcag
      181 cagccactgg taacaggatt agcagagcga ggtatgtagg cggtgctaca gagttcttga
      241 agtggtggcc taactacggc tacactagaa ggacagtatt tggtatctgc gctctgctga
      301 agccagttac cttcggaaaa agagttggta gctcttgatc cggcaaacaa accaccgctg
      361 gtagcggtgg tttttttgtt tgcaagcagc agattacgcg cagaaaaaaa ggatctcaag
      421 aagatccttt gatcttttct acggggtctg acgctcagtg gaacgaaaac tcacgttaag
      481 ggattttggt catgagatta tcaaaaagga tcttcaccta gatcctttta aattaaaaat
      541 gaagttttaa atcaatctaa agtatatatg agtaaacttg gtctgacagt taccaatgct
      601 taatcagtga ggcacctatc tcagcgatct gtctatttcg ttcatccata gttgcctgac
      661 tccccgtcgt gtagataact acgatacggg agggcttacc atctggcccc agtgctgcaa
      721 tgataccgcg agacccacgc tcaccggctc cagatttatc agcaataaac cagccagccg
      781 gaagggccga gcgcagaagt ggtcctgcaa ctttatccgc ctccatccag tctattaatt
      841 gttgccggga agctagagta agtagttcgc cagttaatag tttgcgcaac gttgttgcca
      901 ttgctacagg catcgtggtg tcacgctcgt cgtttggtat ggcttcattc agctccggtt
      961 cccaacgatc aaggcgagtt acatgatccc ccatgttgtg caaaaaagcg gttagctcct
     1021 tcggtcctcc gatcgttgtc agaagtaagt tggccgcagt gttatcactc atggttatgg
     1081 cagcactgca taattctctt actgtcatgc catccgtaag atgcttttct gtgactggtg
     1141 agtactcaac caagtcattc tgagaatagt gtatgcggcg accgagttgc tcttgcccgg
     1201 cgtcaatacg ggataatacc gcgccacata gcagaacttt aaaagtgctc atcattggaa
     1261 aacgttcttc ggggcgaaaa ctctcaagga tcttaccgct gttgagatcc agttcgatgt
     1321 aacccactcg tgcacccaac tgatcttcag catcttttac tttcaccagc gtttctgggt
     1381 gagcaaaaac aggaaggcaa aatgccgcaa aaaagggaat aagggcgaca cggaaatgtt
     1441 gaatactcat actcttcctt tttcaatatt attgaagcat ttatcagggt tattgtctca
     1501 tgagcggata catatttgaa tgtatttaga aaaataaaca aataggggtt ccgcgcacat
     1561 ttccccgaaa agtgccacct gacgtcgacg gatcgggaga tctcccgatc ccctatggtg
     1621 cactctcagt acaatctgct ctgatgccgc atagttaagc cagtatctgc tccctgcttg
     1681 tgtgttggag gtcgctgagt agtgcgcgag caaaatttaa gctacaacaa ggcaaggctt
     1741 gaccgacaat tgcatgaaga atctgcttag ggttaggcgt tttgcgctgc ttcgtacggg
     1801 ccagatatac gcgttgacat tgattattga ctagttatta atagtaatca attacggggt
     1861 cattagttca tagcccatat atggagttcc gcgttacata acttacggta aatggcccgc
     1921 ctggctgacc gcccaacgac ccccgcccat tgacgtcaat aatgacgtat gttcccatag
     1981 taacgccaat agggactttc cattgacgtc aatgggtgga gtatttacgg taaactgccc
     2041 acttggcagt acatcaagtg tatcatatgc caagtacgcc ccctattgac gtcaatgacg
     2101 gtaaatggcc cgcctggcat tatgcccagt acatgacctt atgggacttt cctacttggc
     2161 agtacatcta cgtattagtc atcgctatta ccatggtgat gcggttttgg cagtacatca
     2221 atgggcgtgg atagcggttt gactcacggg gatttccaag tctccacccc attgacgtca
     2281 atgggagttt gttttggcac caaaatcaac gggactttcc aaaatgtcgt aacaactccg
     2341 ccccattgac gcaaatgggc ggtaggcgtg tacggtggga ggtctatata agcagagctc
     2401 tccctatcag tgatagagat ctccctatca gtgatagaga tcgtcgacga gctcgtttag
     2461 tgaaccgtca gatcgcctgg agacgccatc cacgctgttt tgacctccat agaagacacc
     2521 gggaccgatc cagcctccgg actctagcgt ttaaacttaa gcttcgccac cATGACAGAG
     2581 TACAAACTGG TGGTGGTCGG AGCCGGCGGC GTGGGGAAAT CCGCCCTTAC CATCCAGCTG
     2641 ATCCAGAATC ACTTCGTTGA CGAATATGAC CCCACTATAG AGGACTCTTA CCGAAAGCAG
     2701 GTTGTCATCG ACGGCGAAAC ATGCCTTTTG GACATTCTCG ACACCGCGGG GCAAGAGGAG
     2761 TATTCTGCAA TGAGGGACCA ATACATGCGC ACTGGAGAAG GTTTTCTGTG CGTGTTCGCT
     2821 ATTAATAACA CCAAGTCGTT TGAGGATATA CACCATTATA GGGAACAGAT TAAACGCGTG
     2881 AAGGATAGCG AAGATGTACC CATGGTGCTG GTAGGTAACA AATGTGATTT ACCTAGCAGA
     2941 ACAGTCGACA CTAAGCAGGC CCAAGATCTA GCTAGGTCCT ACGGAATCCC ATTCATCGAG
     3001 ACCAGTGCAA AGACACGTCA GAGAGTCGAG GATGCCTTTT ATACCCTCGT TAGAGAGATC
     3061 CGGCAGTACC GGCTGAAAAA GATTTCAAAG GAAGAGAAGA CGCCGGGGTG CGTGAAAATA
     3121 AAGAAATGTA TTATCATGta gggcccGAAc aaaaactcat ctcagaagag gatctgaata
     3181 gcgccgtcga ccatcatcat aatcatcatt gagtttaaac ccgctgatca gcctcgactg
     3241 tgccttctag ttgccagcca tctgttgttt gcccctcccc cgtgccttcc ttgaccctgg
     3301 aaggtgccac tcccactgtc ctttcctaat aaaatgagga aattgcatcg cattgtctga
     3361 gtaggtgtca ttctattctg gggggtgggg tggggcagga cagcaagggg gaggattggg
     3421 aagacaatag caggcatgct ggggatgcgg tgggctctat ggagatctat cgatgttctg
     3481 gggatgcggt gggctctatg gcttctgagg cggaaagaac cagctggggc tctagggggt
     3541 atccccacgc gccctgtagc ggcgcattaa gcgcggcggg tgtggtggtt acgcgcagcg
     3601 tgaccgctac acttgccagc gccctagcgc ccgctccttt cgctttcttc ccttcctttc
     3661 tcgccacgtt cgccggcttt ccccgtcaag ctctaaatcg ggggtccctt tagggttccg
     3721 atttagtgct ttacggcacc tcgaccccaa aaaacttgat tagggtgatg gttcacgtac
     3781 ctagaagttc ctattccgaa gttcctattc tctagaaagt ataggaactt ccttggccaa
     3841 aaagcctgaa ctcaccgcga cgtctgtcga gaagtttctg atcgaaaagt tcgacagcgt
     3901 ctccgacctg atgcagctct cggagggcga agaatctcgt gctttcagct tcgatgtagg
     3961 agggcgtgga tatgtcctgc gggtaaatag ctgcgccgat ggtttctaca aagatcgtta
     4021 tgtttatcgg cactttgcat cggccgcgct cccgattccg gaagtgcttg acattgggga
     4081 attcagcgag agcctgacct attgcatctc ccgccgtgca cagggtgtca cgttgcaaga
     4141 cctgcctgaa accgaactgc ccgctgttct gcagccggtc gcggaggcca tggatgcgat
     4201 cgctgcggcc gatcttagcc agacgagcgg gttcggccca ttcggaccgc aaggaatcgg
     4261 tcaatacact acatggcgtg atttcatatg cgcgattgct gatccccatg tgtatcactg
     4321 gcaaactgtg atggacgaca ccgtcagtgc gtccgtcgcg caggctctcg atgagctgat
     4381 gctttgggcc gaggactgcc ccgaagtccg gcacctcgtg cacgcggatt tcggctccaa
     4441 caatgtcctg acggacaatg gccgcataac agcggtcatt gactggagcg aggcgatgtt
     4501 cggggattcc caatacgagg tcgccaacat cttcttctgg aggccgtggt tggcttgtat
     4561 ggagcagcag acgcgctact tcgagcggag gcatccggag cttgcaggat cgccgcggct
     4621 ccgggcgtat atgctccgca ttggtcttga ccaactctat cagagcttgg ttgacggcaa
     4681 tttcgatgat gcagcttggg cgcagggtcg atgcgacgca atcgtccgat ccggagccgg
     4741 gactgtcggg cgtacacaaa tcgcccgcag aagcgcggcc gtctggaccg atggctgtgt
     4801 agaagtactc gccgatagtg gaaaccgacg ccccagcact cgtccgaggg caaaggaata
     4861 gcacgtacta cgagatttcg attccaccgc cgccttctat gaaaggttgg gcttcggaat
     4921 cgttttccgg gacgccggct ggatgatcct ccagcgcggg gatctcatgc tggagttctt
     4981 cgcccacccc aacttgttta ttgcagctta taatggttac aaataaagca atagcatcac
     5041 aaatttcaca aataaagcat ttttttcact gcattctagt tgtggtttgt ccaaactcat
     5101 caatgtatct tatcatgtct gtataccgtc gacctctagc tagagcttgg cgtaatcatg
     5161 gtcatagctg tttcctgtgt gaaattgtta tccgctcaca attccacaca acatacgagc
     5221 cggaagcata aagtgtaaag cctggggtgc ctaatgagtg agctaactca cattaattgc
     5281 gttgcgctca ctgcccgctt tccagtcggg aaacctgtcg tgccagctgc attaatgaat
     5341 cggccaacgc gcggggagag gcggtttgcg tattgggcgc tcttccgctt cctcgctcac
     5401 tgactcgctg cgctcggtcg ttcggctgcg gcgagcggta tcagctcact caaaggcggt
     5461 aatacggtta tccacagaat caggggataa cgcaggaaag aacatgtgag caaaaggcca
     5521 gcaaaaggcc aggaaccgta aaaaggccgc gttgctggcg tttttccata ggctccgccc
     5581 ccctgacgag catcacaaaa atcgacgctc aagtcagagg tggcgaaacc cgacaggact
     5641 ataaagatac caggcgtttc cccctggaag ctccctcgtg cgctctcctg ttccgaccct
     5701 gccgcttacc ggatacctgt ccgcctttct cc
//
